# Supplementary material for: Diisopropyl {[(R)-2-(2-amino-6-chloro-9H-purin-9-yl)-1-methyl­eth­oxy]meth­yl}­phospho­nate
Source: Acta Crystallogr Sect E Struct Rep Online. 2012 Mar 3;68(Pt 4):o936. doi: 10.1107/S1600536812006757 (PMC3343918; doi:10.1107/S1600536812006757)
Supplement: Supplementary file 1 [file e-68-0o936-sup1.cif]

##############################################################################
#                                                                            #
# This CIF contains the data in a paper accepted for publication in          #
# Acta Crystallographica Section E. It conforms to the requirements of       #
# Notes for Authors for Acta Crystallographica Section E, and has been       #
# peer reviewed under the auspices of the IUCr Commission on Journals.       #
#                                                                            #
# Full details of the Crystallographic Information File format               #
# are given in the paper "The Crystallographic Information File (CIF):       #
# a New Standard Archive File for Crystallography" by S. R. Hall, F. H.      #
# Allen and I. D. Brown [Acta Cryst. (1991), A47, 655-685].                  #
#                                                                            #
# The current version of the core CIF dictionary is obtainable from          #
# ftp://ftp.iucr.org/pub/cif_core.dic.                                       #
#                                                                            #
# Software is freely available for graphical display of the structure(s)     #
# in this CIF. For information consult the CIF software page                 #
# http://www.iucr.org/resources/cif/software.                                #
#                                                                            #
# This file may be used for bona fide research purposes within the           #
# scientific community so long as proper attribution is given to the journal # 
# article from which it was obtained.                                        #
#                                                                            #
##############################################################################
data_I
_audit_creation_method     SHELXL-97
_chemical_name_systematic
;
Diisopropyl {[(<i>R</i>)-2-(2-Amino-6-chloro-9<i>H</i>-purin-9-yl)-
1-methylethoxy]methyl}phosphonate
;
_chemical_name_common     ?
_chemical_formula_moiety     'C15 H25 Cl N5 O4 P'
_chemical_formula_sum     'C15 H25 Cl N5 O4 P'
_chemical_formula_iupac     'C15 H25 Cl N5 O4 P'
_chemical_formula_weight     405.82
_chemical_melting_point     404
_symmetry_cell_setting     orthorhombic
_symmetry_space_group_name_H-M     'P 21 21 21'
_symmetry_space_group_name_hall     'P 2ac 2ab'
loop_
    _symmetry_equiv_pos_as_xyz
    'x, y, z'
    'x+1/2, -y+1/2, -z'
    '-x, y+1/2, -z+1/2'
    '-x+1/2, -y, z+1/2'
_cell_length_a     7.7991(12)
_cell_length_b     13.950(2)
_cell_length_c     18.053(3)
_cell_angle_alpha     90.00
_cell_angle_beta     90.00
_cell_angle_gamma     90.00
_cell_volume     1964.0(6)
_cell_formula_units_Z     4
_cell_measurement_reflns_used     7255
_cell_measurement_theta_min     1.8
_cell_measurement_theta_max     27.9
_cell_measurement_temperature     113(2)
_exptl_crystal_description     block
_exptl_crystal_colour     colourless
_exptl_crystal_size_max     0.22
_exptl_crystal_size_mid     0.20
_exptl_crystal_size_min     0.18
_exptl_crystal_density_diffrn     1.372
_exptl_crystal_density_meas     ?
_exptl_crystal_density_method     'not measured'
_exptl_crystal_F_000     856
_exptl_absorpt_coefficient_mu     0.306
_exptl_absorpt_correction_type     multi-scan
_exptl_absorpt_process_details     '(CrystalClear; Rigaku, 2005)'
_exptl_absorpt_correction_T_min     0.9357
_exptl_absorpt_correction_T_max     0.9469
_exptl_special_details
;
;
_diffrn_ambient_temperature     113(2)
_diffrn_radiation_type     MoK\a
_diffrn_radiation_wavelength     0.71070
_diffrn_radiation_source     'rotating anode'
_diffrn_radiation_monochromator     confocal
_diffrn_measurement_device_type     'Rigaku Saturn CCD area-detector'
_diffrn_measurement_method     '\w and \f scans'
_diffrn_detector_area_resol_mean     7.31
_diffrn_reflns_number     24716
_diffrn_reflns_av_R_equivalents     0.0388
_diffrn_reflns_av_sigmaI/netI     0.0338
_diffrn_reflns_theta_min     1.84
_diffrn_reflns_theta_max     27.86
_diffrn_reflns_theta_full     27.86
_diffrn_measured_fraction_theta_max     0.998
_diffrn_measured_fraction_theta_full     0.998
_diffrn_reflns_limit_h_min     -10
_diffrn_reflns_limit_h_max     10
_diffrn_reflns_limit_k_min     -18
_diffrn_reflns_limit_k_max     18
_diffrn_reflns_limit_l_min     -21
_diffrn_reflns_limit_l_max     23
_diffrn_standards_number     ?
_diffrn_standards_interval_count     ?
_diffrn_standards_interval_time     ?
_diffrn_standards_decay_%     ?
_refine_special_details
;
Refinement of <i>F</i>^2^ against ALL reflections. The weighted <i>R</i>-factor
<i>wR</i> and goodness of fit <i>S</i> are based on <i>F</i>^2^, conventional
<i>R</i>-factors <i>R</i> are based on <i>F</i>, with <i>F</i> set to zero for
negative <i>F</i>^2^. The threshold expression of <i>F</i>^2^ >
\s(<i>F</i>^2^) is used only for calculating <i>R</i>-factors(gt) <i>etc</i>.
and is not relevant to the choice of reflections for refinement.
<i>R</i>-factors based on <i>F</i>^2^ are statistically about twice as large
as those based on <i>F</i>, and <i>R</i>- factors based on ALL data will be
even larger.
;
_reflns_number_total     4669
_reflns_number_gt     4468
_reflns_threshold_expression     I>2sigma(I)
_refine_ls_structure_factor_coef     Fsqd
_refine_ls_matrix_type     full
_refine_ls_R_factor_all     0.0298
_refine_ls_R_factor_gt     0.0282
_refine_ls_wR_factor_gt     0.0655
_refine_ls_wR_factor_ref     0.0662
_refine_ls_goodness_of_fit_ref     1.047
_refine_ls_restrained_S_all     1.047
_refine_ls_number_reflns     4669
_refine_ls_number_parameters     240
_refine_ls_number_restraints     0
_refine_ls_hydrogen_treatment     constr
_refine_ls_weighting_scheme     calc
_refine_ls_weighting_details
         'calc w=1/[\s^2^(Fo^2^)+(0.0412P)^2^+0.0557P] where P=(Fo^2^+2Fc^2^)/3'
_atom_sites_solution_hydrogens     geom
_atom_sites_solution_primary     direct
_atom_sites_solution_secondary     difmap
_refine_ls_shift/su_max     0.001
_refine_ls_shift/su_mean     0.000
_refine_diff_density_max     0.208
_refine_diff_density_min     -0.308
_refine_ls_extinction_method     none
_refine_ls_extinction_coef     ?
_refine_ls_abs_structure_details     'Flack (1983), 2007 Friedel pairs'
_refine_ls_abs_structure_Flack     0.02(4)
loop_
    _atom_type_symbol
    _atom_type_description
    _atom_type_scat_dispersion_real
    _atom_type_scat_dispersion_imag
    _atom_type_scat_source
    'C' 'C' 0.0033 0.0016
                         'International Tables Vol C Tables 4.2.6.8 and 6.1.1.4'
    'H' 'H' 0.0000 0.0000
                         'International Tables Vol C Tables 4.2.6.8 and 6.1.1.4'
    'N' 'N' 0.0061 0.0033
                         'International Tables Vol C Tables 4.2.6.8 and 6.1.1.4'
    'O' 'O' 0.0106 0.0060
                         'International Tables Vol C Tables 4.2.6.8 and 6.1.1.4'
    'P' 'P' 0.1023 0.0942
                         'International Tables Vol C Tables 4.2.6.8 and 6.1.1.4'
    'Cl' 'Cl' 0.1484 0.1585
                         'International Tables Vol C Tables 4.2.6.8 and 6.1.1.4'
_computing_data_collection     'CrystalClear (Rigaku, 2005)'
_computing_cell_refinement     'CrystalClear (Rigaku, 2005)'
_computing_data_reduction     'CrystalClear (Rigaku, 2005)'
_computing_structure_solution     'SHELXS97 (Sheldrick, 2008)'
_computing_structure_refinement     'SHELXL97 (Sheldrick, 2008)'
_computing_molecular_graphics     'SHELXTL (Sheldrick, 2008)'
_computing_publication_material     'CrystalStructure (Rigaku, 2005)'
loop_
    _atom_site_type_symbol
    _atom_site_label
    _atom_site_fract_x
    _atom_site_fract_y
    _atom_site_fract_z
    _atom_site_U_iso_or_equiv
    _atom_site_adp_type
    _atom_site_calc_flag
    _atom_site_refinement_flags
    _atom_site_occupancy
    _atom_site_symmetry_multiplicity
    _atom_site_disorder_assembly
    _atom_site_disorder_group
    Cl Cl1 0.70932(5) 0.28859(3) 0.167353(19) 0.02209(9) Uani d . 1 1 . .
    P P1 -0.06920(4) -0.07232(3) 0.118252(19) 0.01452(8) Uani d . 1 1 . .
    O O1 -0.02385(12) 0.01978(7) 0.24534(5) 0.0159(2) Uani d . 1 1 . .
    O O2 -0.01664(13) -0.15893(7) 0.07748(5) 0.0181(2) Uani d . 1 1 . .
    O O3 -0.27016(12) -0.06894(7) 0.12487(6) 0.0235(2) Uani d . 1 1 . .
    O O4 -0.00844(13) 0.02658(7) 0.08574(5) 0.0196(2) Uani d . 1 1 . .
    N N1 0.18098(14) 0.18007(8) 0.28806(6) 0.0161(2) Uani d . 1 1 . .
    N N2 0.30287(16) 0.23315(8) 0.18180(6) 0.0194(3) Uani d . 1 1 . .
    N N3 0.42068(14) 0.19898(8) 0.37275(6) 0.0160(2) Uani d . 1 1 . .
    N N4 0.67530(15) 0.25616(9) 0.30921(6) 0.0175(2) Uani d . 1 1 . .
    N N5 0.67325(16) 0.23154(9) 0.43524(6) 0.0239(3) Uani d . 1 1 . .
    H H5A 0.6250 0.2149 0.4780 0.029 Uiso d R 1 1 . .
    H H5B 0.7770 0.2581 0.4341 0.029 Uiso d R 1 1 . .
    C C1 0.16466(18) 0.19896(10) 0.21332(8) 0.0192(3) Uani d . 1 1 . .
    H H1 0.0612 0.1880 0.1868 0.023 Uiso calc R 1 1 . .
    C C2 0.41989(18) 0.23658(9) 0.23985(7) 0.0162(3) Uani d . 1 1 . .
    C C3 0.34601(17) 0.20501(9) 0.30642(7) 0.0152(3) Uani d . 1 1 . .
    C C4 0.58455(17) 0.22921(10) 0.37114(7) 0.0168(3) Uani d . 1 1 . .
    C C5 0.59151(18) 0.25824(9) 0.24618(7) 0.0167(3) Uani d . 1 1 . .
    C C6 0.05519(17) 0.13378(10) 0.33578(8) 0.0175(3) Uani d . 1 1 . .
    H H6A -0.0582 0.1641 0.3282 0.021 Uiso calc R 1 1 . .
    H H6B 0.0882 0.1433 0.3882 0.021 Uiso calc R 1 1 . .
    C C7 0.04188(18) 0.02758(10) 0.31995(7) 0.0176(3) Uani d . 1 1 . .
    H H7 0.1582 -0.0023 0.3227 0.021 Uiso calc R 1 1 . .
    C C8 -0.0777(2) -0.02117(12) 0.37504(8) 0.0301(4) Uani d . 1 1 . .
    H H8B -0.1886 0.0119 0.3753 0.045 Uiso calc R 1 1 . .
    H H8C -0.0270 -0.0185 0.4247 0.045 Uiso calc R 1 1 . .
    H H8A -0.0944 -0.0882 0.3606 0.045 Uiso calc R 1 1 . .
    C C9 0.02123(19) -0.06768(11) 0.20997(7) 0.0187(3) Uani d . 1 1 . .
    H H9B -0.0218 -0.1224 0.2396 0.022 Uiso calc R 1 1 . .
    H H9A 0.1476 -0.0730 0.2069 0.022 Uiso calc R 1 1 . .
    C C10 -0.36850(19) 0.01452(11) 0.15103(8) 0.0212(3) Uani d . 1 1 . .
    H H10 -0.2899 0.0705 0.1578 0.025 Uiso calc R 1 1 . .
    C C11 -0.4980(3) 0.03695(17) 0.09230(11) 0.0483(6) Uani d . 1 1 . .
    H H11A -0.4388 0.0548 0.0464 0.072 Uiso calc R 1 1 . .
    H H11C -0.5704 0.0903 0.1087 0.072 Uiso calc R 1 1 . .
    H H11B -0.5696 -0.0196 0.0833 0.072 Uiso calc R 1 1 . .
    C C12 -0.4493(2) -0.01170(11) 0.22435(9) 0.0287(4) Uani d . 1 1 . .
    H H12B -0.5299 -0.0648 0.2171 0.043 Uiso calc R 1 1 . .
    H H12C -0.5107 0.0439 0.2443 0.043 Uiso calc R 1 1 . .
    H H12A -0.3596 -0.0312 0.2593 0.043 Uiso calc R 1 1 . .
    C C13 -0.0413(2) 0.05138(11) 0.00761(8) 0.0237(3) Uani d . 1 1 . .
    H H13 -0.1452 0.0161 -0.0101 0.028 Uiso calc R 1 1 . .
    C C14 0.1104(2) 0.02249(12) -0.03813(9) 0.0306(4) Uani d . 1 1 . .
    H H14C 0.2119 0.0579 -0.0215 0.046 Uiso calc R 1 1 . .
    H H14B 0.0881 0.0372 -0.0903 0.046 Uiso calc R 1 1 . .
    H H14A 0.1305 -0.0465 -0.0325 0.046 Uiso calc R 1 1 . .
    C C15 -0.0760(3) 0.15761(14) 0.00579(10) 0.0476(6) Uani d . 1 1 . .
    H H15C -0.1792 0.1717 0.0348 0.071 Uiso calc R 1 1 . .
    H H15A -0.0933 0.1782 -0.0456 0.071 Uiso calc R 1 1 . .
    H H15B 0.0220 0.1920 0.0270 0.071 Uiso calc R 1 1 . .
loop_
    _atom_site_aniso_label
    _atom_site_aniso_U_11
    _atom_site_aniso_U_22
    _atom_site_aniso_U_33
    _atom_site_aniso_U_12
    _atom_site_aniso_U_13
    _atom_site_aniso_U_23
    Cl1 0.02487(18) 0.02488(17) 0.01653(16) -0.00578(14) 0.00178(13) 0.00367(14)
    P1 0.01522(16) 0.01520(16) 0.01314(16) 0.00033(13) -0.00102(14) -0.00204(13)
    O1 0.0198(5) 0.0169(5) 0.0112(4) 0.0001(4) -0.0030(4) -0.0028(4)
    O2 0.0199(5) 0.0185(5) 0.0160(5) 0.0024(4) -0.0008(4) -0.0038(4)
    O3 0.0156(5) 0.0207(5) 0.0341(6) 0.0004(4) -0.0005(4) -0.0124(5)
    O4 0.0278(5) 0.0184(5) 0.0126(5) -0.0008(4) -0.0008(4) 0.0019(4)
    N1 0.0153(6) 0.0163(5) 0.0165(6) -0.0005(5) -0.0027(5) -0.0019(4)
    N2 0.0219(6) 0.0180(6) 0.0183(6) -0.0012(5) -0.0055(5) 0.0011(4)
    N3 0.0155(5) 0.0169(6) 0.0155(6) -0.0012(5) -0.0009(5) -0.0006(4)
    N4 0.0168(6) 0.0190(6) 0.0168(5) -0.0013(5) 0.0003(5) 0.0033(5)
    N5 0.0177(6) 0.0374(7) 0.0166(6) -0.0083(5) -0.0022(5) 0.0061(5)
    C1 0.0197(7) 0.0174(7) 0.0204(7) -0.0005(6) -0.0063(6) -0.0020(5)
    C2 0.0197(7) 0.0139(6) 0.0151(6) 0.0001(5) -0.0020(6) 0.0003(5)
    C3 0.0166(6) 0.0110(6) 0.0182(6) 0.0009(5) -0.0011(5) -0.0012(5)
    C4 0.0171(7) 0.0185(7) 0.0148(6) 0.0006(5) -0.0002(6) 0.0004(5)
    C5 0.0218(7) 0.0120(6) 0.0162(6) 0.0002(5) 0.0013(6) 0.0021(5)
    C6 0.0141(6) 0.0228(7) 0.0157(6) -0.0016(5) 0.0003(6) -0.0043(5)
    C7 0.0186(7) 0.0226(7) 0.0116(6) -0.0020(6) -0.0030(5) -0.0016(5)
    C8 0.0366(9) 0.0367(9) 0.0168(7) -0.0163(8) 0.0018(7) -0.0008(7)
    C9 0.0255(7) 0.0153(7) 0.0154(7) 0.0006(6) -0.0012(5) 0.0000(6)
    C10 0.0180(7) 0.0207(7) 0.0250(8) 0.0058(6) 0.0001(6) -0.0067(6)
    C11 0.0364(10) 0.0772(16) 0.0314(10) 0.0307(10) -0.0098(8) -0.0162(10)
    C12 0.0283(8) 0.0192(8) 0.0385(9) 0.0006(6) 0.0108(7) 0.0004(7)
    C13 0.0300(8) 0.0298(8) 0.0114(7) 0.0036(6) -0.0026(6) 0.0024(6)
    C14 0.0405(10) 0.0264(8) 0.0250(8) 0.0026(7) 0.0116(7) 0.0028(7)
    C15 0.0765(15) 0.0412(11) 0.0250(9) 0.0284(11) 0.0135(10) 0.0143(8)
_geom_special_details
;
All e.s.d.'s (except the e.s.d. in the dihedral angle between two l.s. planes)
are estimated using the full covariance matrix. The cell e.s.d.'s are taken
into account individually in the estimation of e.s.d.'s in distances, angles
and torsion angles; correlations between e.s.d.'s in cell parameters are only
used when they are defined by crystal symmetry. An approximate (isotropic)
treatment of cell e.s.d.'s is used for estimating e.s.d.'s involving l.s.
planes.
;
loop_
    _geom_bond_atom_site_label_1
    _geom_bond_atom_site_label_2
    _geom_bond_site_symmetry_2
    _geom_bond_distance
    _geom_bond_publ_flag
    Cl1 C5 . 1.7460(14) ?
    P1 O2 . 1.4729(10) ?
    P1 O4 . 1.5724(11) ?
    P1 O3 . 1.5726(10) ?
    P1 C9 . 1.8009(14) ?
    O1 C9 . 1.4213(17) ?
    O1 C7 . 1.4453(16) ?
    O3 C10 . 1.4720(16) ?
    O4 C13 . 1.4748(17) ?
    N1 C3 . 1.3738(17) ?
    N1 C1 . 1.3806(18) ?
    N1 C6 . 1.4566(18) ?
    N2 C1 . 1.3088(19) ?
    N2 C2 . 1.3904(17) ?
    N3 C3 . 1.3341(17) ?
    N3 C4 . 1.3462(17) ?
    N4 C5 . 1.3124(17) ?
    N4 C4 . 1.3756(17) ?
    N5 C4 . 1.3486(17) ?
    N5 H5A . 0.8900 ?
    N5 H5B . 0.8901 ?
    C1 H1 . 0.9500 ?
    C2 C5 . 1.377(2) ?
    C2 C3 . 1.4038(19) ?
    C6 C7 . 1.5123(19) ?
    C6 H6A . 0.9900 ?
    C6 H6B . 0.9900 ?
    C7 C8 . 1.523(2) ?
    C7 H7 . 1.0000 ?
    C8 H8B . 0.9800 ?
    C8 H8C . 0.9800 ?
    C8 H8A . 0.9800 ?
    C9 H9B . 0.9900 ?
    C9 H9A . 0.9900 ?
    C10 C11 . 1.498(2) ?
    C10 C12 . 1.511(2) ?
    C10 H10 . 1.0000 ?
    C11 H11A . 0.9800 ?
    C11 H11C . 0.9800 ?
    C11 H11B . 0.9800 ?
    C12 H12B . 0.9800 ?
    C12 H12C . 0.9800 ?
    C12 H12A . 0.9800 ?
    C13 C14 . 1.498(2) ?
    C13 C15 . 1.507(2) ?
    C13 H13 . 1.0000 ?
    C14 H14C . 0.9800 ?
    C14 H14B . 0.9800 ?
    C14 H14A . 0.9800 ?
    C15 H15C . 0.9800 ?
    C15 H15A . 0.9800 ?
    C15 H15B . 0.9800 ?
loop_
    _geom_angle_atom_site_label_1
    _geom_angle_atom_site_label_2
    _geom_angle_atom_site_label_3
    _geom_angle_site_symmetry_1
    _geom_angle_site_symmetry_3
    _geom_angle
    _geom_angle_publ_flag
    O2 P1 O4 . . 116.70(6) ?
    O2 P1 O3 . . 109.87(6) ?
    O4 P1 O3 . . 107.60(6) ?
    O2 P1 C9 . . 112.33(6) ?
    O4 P1 C9 . . 101.17(6) ?
    O3 P1 C9 . . 108.63(6) ?
    C9 O1 C7 . . 113.30(10) ?
    C10 O3 P1 . . 124.57(9) ?
    C13 O4 P1 . . 120.69(9) ?
    C3 N1 C1 . . 105.90(11) ?
    C3 N1 C6 . . 126.91(12) ?
    C1 N1 C6 . . 126.91(11) ?
    C1 N2 C2 . . 103.04(11) ?
    C3 N3 C4 . . 112.04(11) ?
    C5 N4 C4 . . 117.03(12) ?
    C4 N5 H5A . . 121.4 ?
    C4 N5 H5B . . 117.2 ?
    H5A N5 H5B . . 120.9 ?
    N2 C1 N1 . . 114.73(12) ?
    N2 C1 H1 . . 122.6 ?
    N1 C1 H1 . . 122.6 ?
    C5 C2 N2 . . 135.10(12) ?
    C5 C2 C3 . . 113.37(12) ?
    N2 C2 C3 . . 111.41(12) ?
    N3 C3 N1 . . 127.56(13) ?
    N3 C3 C2 . . 127.52(13) ?
    N1 C3 C2 . . 104.91(12) ?
    N3 C4 N5 . . 118.43(12) ?
    N3 C4 N4 . . 126.27(12) ?
    N5 C4 N4 . . 115.27(12) ?
    N4 C5 C2 . . 123.45(12) ?
    N4 C5 Cl1 . . 116.74(10) ?
    C2 C5 Cl1 . . 119.80(10) ?
    N1 C6 C7 . . 111.64(11) ?
    N1 C6 H6A . . 109.3 ?
    C7 C6 H6A . . 109.3 ?
    N1 C6 H6B . . 109.3 ?
    C7 C6 H6B . . 109.3 ?
    H6A C6 H6B . . 108.0 ?
    O1 C7 C6 . . 105.91(11) ?
    O1 C7 C8 . . 110.96(11) ?
    C6 C7 C8 . . 110.85(12) ?
    O1 C7 H7 . . 109.7 ?
    C6 C7 H7 . . 109.7 ?
    C8 C7 H7 . . 109.7 ?
    C7 C8 H8B . . 109.5 ?
    C7 C8 H8C . . 109.5 ?
    H8B C8 H8C . . 109.5 ?
    C7 C8 H8A . . 109.5 ?
    H8B C8 H8A . . 109.5 ?
    H8C C8 H8A . . 109.5 ?
    O1 C9 P1 . . 110.30(9) ?
    O1 C9 H9B . . 109.6 ?
    P1 C9 H9B . . 109.6 ?
    O1 C9 H9A . . 109.6 ?
    P1 C9 H9A . . 109.6 ?
    H9B C9 H9A . . 108.1 ?
    O3 C10 C11 . . 106.83(12) ?
    O3 C10 C12 . . 107.87(12) ?
    C11 C10 C12 . . 112.93(15) ?
    O3 C10 H10 . . 109.7 ?
    C11 C10 H10 . . 109.7 ?
    C12 C10 H10 . . 109.7 ?
    C10 C11 H11A . . 109.5 ?
    C10 C11 H11C . . 109.5 ?
    H11A C11 H11C . . 109.5 ?
    C10 C11 H11B . . 109.5 ?
    H11A C11 H11B . . 109.5 ?
    H11C C11 H11B . . 109.5 ?
    C10 C12 H12B . . 109.5 ?
    C10 C12 H12C . . 109.5 ?
    H12B C12 H12C . . 109.5 ?
    C10 C12 H12A . . 109.5 ?
    H12B C12 H12A . . 109.5 ?
    H12C C12 H12A . . 109.5 ?
    O4 C13 C14 . . 109.06(12) ?
    O4 C13 C15 . . 106.42(13) ?
    C14 C13 C15 . . 113.22(14) ?
    O4 C13 H13 . . 109.4 ?
    C14 C13 H13 . . 109.4 ?
    C15 C13 H13 . . 109.4 ?
    C13 C14 H14C . . 109.5 ?
    C13 C14 H14B . . 109.5 ?
    H14C C14 H14B . . 109.5 ?
    C13 C14 H14A . . 109.5 ?
    H14C C14 H14A . . 109.5 ?
    H14B C14 H14A . . 109.5 ?
    C13 C15 H15C . . 109.5 ?
    C13 C15 H15A . . 109.5 ?
    H15C C15 H15A . . 109.5 ?
    C13 C15 H15B . . 109.5 ?
    H15C C15 H15B . . 109.5 ?
    H15A C15 H15B . . 109.5 ?
loop_
    _geom_torsion_atom_site_label_1
    _geom_torsion_atom_site_label_2
    _geom_torsion_atom_site_label_3
    _geom_torsion_atom_site_label_4
    _geom_torsion_site_symmetry_1
    _geom_torsion_site_symmetry_2
    _geom_torsion_site_symmetry_3
    _geom_torsion_site_symmetry_4
    _geom_torsion
    _geom_torsion_publ_flag
    O2 P1 O3 C10 . . . . -169.42(10) ?
    O4 P1 O3 C10 . . . . -41.40(12) ?
    C9 P1 O3 C10 . . . . 67.35(12) ?
    O2 P1 O4 C13 . . . . 52.62(12) ?
    O3 P1 O4 C13 . . . . -71.35(11) ?
    C9 P1 O4 C13 . . . . 174.81(10) ?
    C2 N2 C1 N1 . . . . 0.42(16) ?
    C3 N1 C1 N2 . . . . 0.27(16) ?
    C6 N1 C1 N2 . . . . -173.85(13) ?
    C1 N2 C2 C5 . . . . 174.56(15) ?
    C1 N2 C2 C3 . . . . -0.96(15) ?
    C4 N3 C3 N1 . . . . 179.73(13) ?
    C4 N3 C3 C2 . . . . 1.00(19) ?
    C1 N1 C3 N3 . . . . -179.77(13) ?
    C6 N1 C3 N3 . . . . -5.7(2) ?
    C1 N1 C3 C2 . . . . -0.82(14) ?
    C6 N1 C3 C2 . . . . 173.30(12) ?
    C5 C2 C3 N3 . . . . 3.5(2) ?
    N2 C2 C3 N3 . . . . -179.91(13) ?
    C5 C2 C3 N1 . . . . -175.42(11) ?
    N2 C2 C3 N1 . . . . 1.13(15) ?
    C3 N3 C4 N5 . . . . 176.77(12) ?
    C3 N3 C4 N4 . . . . -5.24(19) ?
    C5 N4 C4 N3 . . . . 4.4(2) ?
    C5 N4 C4 N5 . . . . -177.53(13) ?
    C4 N4 C5 C2 . . . . 1.1(2) ?
    C4 N4 C5 Cl1 . . . . -177.90(10) ?
    N2 C2 C5 N4 . . . . -179.99(14) ?
    C3 C2 C5 N4 . . . . -4.5(2) ?
    N2 C2 C5 Cl1 . . . . -1.0(2) ?
    C3 C2 C5 Cl1 . . . . 174.40(10) ?
    C3 N1 C6 C7 . . . . -100.58(15) ?
    C1 N1 C6 C7 . . . . 72.34(17) ?
    C9 O1 C7 C6 . . . . 154.99(11) ?
    C9 O1 C7 C8 . . . . -84.65(15) ?
    N1 C6 C7 O1 . . . . -64.84(14) ?
    N1 C6 C7 C8 . . . . 174.73(12) ?
    C7 O1 C9 P1 . . . . 178.87(9) ?
    O2 P1 C9 O1 . . . . 176.25(9) ?
    O4 P1 C9 O1 . . . . 51.07(10) ?
    O3 P1 C9 O1 . . . . -62.00(11) ?
    P1 O3 C10 C11 . . . . 125.75(14) ?
    P1 O3 C10 C12 . . . . -112.57(13) ?
    P1 O4 C13 C14 . . . . -92.90(14) ?
    P1 O4 C13 C15 . . . . 144.64(13) ?
loop_
    _geom_hbond_atom_site_label_D
    _geom_hbond_atom_site_label_H
    _geom_hbond_atom_site_label_A
    _geom_hbond_site_symmetry_A
    _geom_hbond_distance_DH
    _geom_hbond_distance_HA
    _geom_hbond_distance_DA
    _geom_hbond_angle_DHA
    N5 H5A O2 4 0.89 2.13 3.0185(16) 173.6
    N5 H5B O2 3_655 0.89 2.21 3.0920(16) 171.7
data_global
_journal_date_recd_electronic     2012-01-26
_journal_date_accepted     2012-02-15
_journal_name_full     'Acta Crystallographica, Section E'
_journal_year     2012
_journal_volume     68
_journal_issue      4
_journal_page_first     o936
_journal_page_last     o936
_journal_paper_category     QO
_journal_paper_doi     10.1107/S1600536812006757
_journal_coeditor_code     FK2051
_publ_contact_author_name     'Xinhua He'
_publ_contact_author_address
;
 Beijing Institute of Pharmacology and
 Toxicology, Beijing 100850, People's, Republic of China
;
_publ_contact_author_email     hexinhua01@126.com
_publ_contact_author_fax     010-66874612-808
_publ_contact_author_phone     010-66931664-2
_publ_section_title
;\
Diisopropyl
{[(<i>R</i>)-2-(2-amino-6-chloro-9<i>H</i>-purin-9-yl)-1-methylethoxy]methyl}\
phosphonate
;
loop_
    _publ_author_name
    _publ_author_footnote
    _publ_author_address
    'Zhao, Guobao' .
;
Beijing Institute of Pharmacology and Toxicology, Beijing 100850,
People's Republic of China
;
    'He, Xinhua' .
;
Beijing Institute of Pharmacology and Toxicology, Beijing 100850,
People's Republic of China
;
    'Zhong, Bohua' .
;
Beijing Institute of Pharmacology and Toxicology, Beijing 100850,
People's Republic of China
;
