# Supplementary material for: Diisopropyl {[(R)-2-(2-amino-6-chloro-9H-purin-9-yl)-1-methyl­eth­oxy]meth­yl}­phospho­nate
Source: Acta Crystallogr Sect E Struct Rep Online. 2012 Mar 3;68(Pt 4):o936. doi: 10.1107/S1600536812006757 (PMC3343918; doi:10.1107/S1600536812006757)
Supplement: Supplementary file 2 [file e-68-0o936-Isup2.hkl]

# 
# h,k,l, Fc-squared, Fo-squared, sigma(Fo-squared) and status flag 
# 
data_I
_shelx_title '  _R080923c' 
_shelx_refln_list_code          4 
_shelx_F_calc_maximum      134.62 
_exptl_crystal_F_000       856.00 
_reflns_d_resolution_high  0.7604 
 
loop_ 
 _symmetry_equiv_pos_as_xyz 
 'x, y, z' 
 'x+1/2, -y+1/2, -z' 
 '-x, y+1/2, -z+1/2' 
 '-x+1/2, -y, z+1/2' 
 
_cell_length_a     7.7991 
_cell_length_b    13.9498 
_cell_length_c    18.0526 
_cell_angle_alpha  90.000 
_cell_angle_beta   90.000 
_cell_angle_gamma  90.000 
 
_shelx_F_squared_multiplier     1.000 
 
loop_ 
 _refln_index_h 
 _refln_index_k 
 _refln_index_l 
 _refln_F_squared_calc 
 _refln_F_squared_meas 
 _refln_F_squared_sigma 
 _refln_observed_status 
   2   0   0    16655.17    13832.38    195.41 o 
   4   0   0     1245.48     1237.73     17.56 o 
   6   0   0        3.84        3.64      1.68 o 
   8   0   0     1926.66     1814.65     64.65 o 
  10   0   0       31.03       33.36     15.64 o 
   1   1   0     1089.45     1026.10     13.76 o 
   2   1   0     6315.59     5724.13     58.80 o 
   3   1   0     2217.62     2043.07     15.63 o 
   4   1   0     1270.07     1358.41     21.95 o 
   5   1   0     2319.76     2389.72     32.92 o 
   6   1   0      969.91     1007.84     21.10 o 
   7   1   0        0.16        4.21      1.79 o 
   8   1   0       17.25       18.34      5.79 o 
   9   1   0       11.47       10.58      4.09 o 
  10   1   0       92.99       64.76     19.29 o 
   0   2   0        0.30       13.35      2.07 o 
   1   2   0      395.57      416.00      5.32 o 
   3   2   0     1754.03     1770.03     23.53 o 
   4   2   0     2493.80     2854.14     33.05 o 
   5   2   0      870.99      868.61     13.22 o 
   6   2   0      129.40      118.69      4.36 o 
   7   2   0       35.32       36.06      5.91 o 
   8   2   0      894.96      800.53     22.94 o 
   9   2   0       38.96       39.26     10.09 o 
  10   2   0      375.74      409.40     17.63 o 
   1   3   0    12772.09    11564.57    173.08 o 
   2   3   0       79.48       72.08      1.35 o 
   3   3   0       54.13       64.21      1.38 o 
   4   3   0     5575.98     5274.75     59.93 o 
   5   3   0      132.26      125.61      4.17 o 
   6   3   0      192.77      161.68      6.52 o 
   7   3   0      346.84      351.40      8.67 o 
   8   3   0        1.21       10.15      5.10 o 
   9   3   0      113.33       98.37     18.19 o 
  10   3   0      312.17      308.20     19.61 o 
   1   4   0       93.45       61.65      1.71 o 
   2   4   0        1.15        1.80      1.04 o 
   3   4   0     1317.06     1376.71     13.70 o 
   4   4   0       85.53      106.87      3.45 o 
   5   4   0        2.58        7.17      2.48 o 
   6   4   0      174.50      189.97      6.65 o 
   7   4   0      746.77      792.36     20.43 o 
   8   4   0       54.01       31.27      8.51 o 
   9   4   0       91.12       76.35     18.20 o 
  10   4   0      138.83      149.41     21.79 o 
   1   5   0     8780.69     8300.87     60.25 o 
   2   5   0     2119.98     2014.13     30.56 o 
   3   5   0      720.88      703.01      8.28 o 
   4   5   0      100.82      109.15      2.68 o 
   5   5   0        6.07        6.41      3.22 o 
   6   5   0      235.15      217.39      9.09 o 
   7   5   0        7.35        5.04      2.79 o 
   8   5   0      367.03      364.93     11.39 o 
   9   5   0      657.80      672.95     27.73 o 
   0   6   0       66.43       54.17      3.70 o 
   1   6   0        0.22        3.42      1.64 o 
   2   6   0     3049.42     3079.80     42.78 o 
   3   6   0        3.43        2.94      1.46 o 
   4   6   0       80.81       92.87      3.68 o 
   5   6   0     3197.47     3243.30     50.76 o 
   6   6   0     1179.64     1218.78     25.45 o 
   7   6   0        3.55        3.48      5.03 o 
   8   6   0      509.10      543.67     16.90 o 
   9   6   0      332.22      351.98     12.99 o 
   1   7   0     1762.54     1764.96     20.40 o 
   2   7   0       29.25       29.76      4.89 o 
   3   7   0      305.58      247.82      4.31 o 
   4   7   0      453.92      461.39     13.53 o 
   5   7   0      474.11      456.23      8.50 o 
   6   7   0        4.50        2.46      3.74 o 
   7   7   0      166.29      158.68      8.13 o 
   8   7   0       13.31        8.64      4.06 o 
   9   7   0       19.13       15.55      5.24 o 
   0   8   0      626.26      596.56     19.39 o 
   1   8   0     4252.08     4298.33     90.42 o 
   2   8   0      106.70      139.67      4.93 o 
   3   8   0      555.43      546.35      9.72 o 
   4   8   0      366.99      393.17      9.74 o 
   5   8   0      699.31      719.64     14.45 o 
   6   8   0       24.08       11.96      3.85 o 
   7   8   0       27.70       13.53      4.65 o 
   8   8   0      107.98      102.89     15.34 o 
   9   8   0      497.63      478.73     25.66 o 
   1   9   0     1907.03     2000.40     28.52 o 
   2   9   0       13.64       21.61      5.00 o 
   3   9   0        8.75       10.23      2.81 o 
   4   9   0       41.98       59.33     10.20 o 
   5   9   0      845.62      859.79     17.51 o 
   6   9   0      580.22      589.76     15.53 o 
   7   9   0        4.38        4.60      3.86 o 
   8   9   0       30.27       31.10      6.80 o 
   0  10   0       72.80      102.50     16.57 o 
   1  10   0     2509.30     2405.80     36.34 o 
   2  10   0     1108.12     1089.59     21.40 o 
   3  10   0     2099.17     2220.82     42.05 o 
   4  10   0      158.83      181.20      7.89 o 
   5  10   0       26.11       31.19      5.18 o 
   6  10   0       31.36       31.76      8.15 o 
   7  10   0      142.85      142.25      7.77 o 
   8  10   0        2.30        1.63      4.19 o 
   1  11   0      236.04      244.53      9.75 o 
   2  11   0       27.83       31.96      6.44 o 
   3  11   0       16.58       17.92      4.48 o 
   4  11   0     1356.45     1347.98     30.33 o 
   5  11   0      300.58      292.99     10.86 o 
   6  11   0       15.60       15.34      4.79 o 
   7  11   0       16.71        9.98      5.78 o 
   8  11   0      196.57      186.78     12.51 o 
   0  12   0       39.45       47.62     11.22 o 
   1  12   0     2094.00     2232.11     54.80 o 
   2  12   0      420.94      420.79     10.82 o 
   3  12   0      320.40      328.02     11.34 o 
   4  12   0       91.94      103.43      6.73 o 
   5  12   0      143.79      123.59     22.01 o 
   6  12   0      155.70      150.99      8.16 o 
   7  12   0        0.08       -1.61      5.26 o 
   1  13   0      595.77      583.27     16.58 o 
   2  13   0       34.72       30.40      5.18 o 
   3  13   0      646.15      670.65     17.88 o 
   4  13   0        4.03        4.74      3.01 o 
   5  13   0       98.66       78.92     14.93 o 
   6  13   0      599.53      591.63     23.22 o 
   7  13   0       13.96       17.35      8.69 o 
   0  14   0     1183.43     1192.66     42.58 o 
   1  14   0        0.20        4.14      3.16 o 
   2  14   0       50.50       57.98      8.84 o 
   3  14   0      302.81      306.66      9.82 o 
   4  14   0       44.74       34.91      6.98 o 
   5  14   0       28.74       15.53      7.12 o 
   6  14   0      390.11      404.35     19.87 o 
   1  15   0        2.23        3.16      4.01 o 
   2  15   0       92.07       93.67     14.20 o 
   3  15   0       21.18       16.30      4.03 o 
   4  15   0       45.84       41.52      9.14 o 
   5  15   0      116.34       87.26     20.19 o 
   0  16   0        0.84        5.43      5.31 o 
   1  16   0        1.26        2.60      3.17 o 
   2  16   0        0.20        1.40      3.68 o 
   3  16   0        2.42        2.46      3.28 o 
   4  16   0      156.96      164.96     18.82 o 
   5  16   0      463.72      475.55     20.88 o 
   1  17   0      131.32       97.26     17.23 o 
   2  17   0      264.15      278.52     10.67 o 
   3  17   0        3.28        7.06      3.95 o 
   0  18   0      301.49      263.43     15.01 o 
   1  18   0       74.20       65.49     14.53 o 
   1   0   1      565.67      513.11      7.54 o 
   2   0   1      923.08      896.52      7.26 o 
   3   0   1    14822.84    14072.80    105.43 o 
   4   0   1     2187.73     2227.58     34.44 o 
   5   0   1        0.30        9.02      1.47 o 
   6   0   1      438.54      424.34      8.48 o 
   7   0   1      600.24      591.66     17.82 o 
   8   0   1      410.80      389.62     13.52 o 
   9   0   1      506.65      498.90     18.77 o 
  10   0   1      298.52      303.06     23.64 o 
 -10   1   1      129.11      131.76     21.32 o 
  -9   1   1       34.20       33.92      8.81 o 
  -8   1   1      156.84      156.43     10.96 o 
  -7   1   1      105.12      101.17      4.09 o 
  -6   1   1       46.58       48.59      2.27 o 
  -5   1   1       47.62       51.60      2.79 o 
  -4   1   1      881.56      897.29      9.24 o 
  -3   1   1     2270.43     2274.00     24.15 o 
  -2   1   1      826.73      836.02      8.73 o 
  -1   1   1     4865.71     4433.32     29.46 o 
   0   1   1     2317.13     2161.09     32.27 o 
   1   1   1     4733.74     4310.68     23.59 o 
   2   1   1      805.00      802.43      7.88 o 
   3   1   1     2303.30     2295.27     32.92 o 
   4   1   1      871.39      900.77     11.87 o 
   5   1   1       49.38       50.92      2.31 o 
   6   1   1       46.34       47.14      4.51 o 
   7   1   1      113.70      112.90      4.37 o 
   8   1   1      154.03      149.11      8.02 o 
   9   1   1       32.75       25.25      7.02 o 
  10   1   1      131.40      104.13     26.72 o 
 -10   2   1       28.91       21.33      7.46 o 
  -9   2   1       46.55       38.93      6.99 o 
  -8   2   1        8.04       13.41      4.16 o 
  -7   2   1     1256.12     1132.47     24.42 o 
  -6   2   1      710.44      712.13     13.98 o 
  -5   2   1      340.91      341.45      5.76 o 
  -4   2   1     1075.59     1134.81     11.54 o 
  -3   2   1      603.40      671.14      5.73 o 
  -2   2   1     1303.64     1276.12      9.43 o 
   0   2   1       15.08       16.00      1.86 o 
   1   2   1    16690.85    17511.29  10560.71 o 
   2   2   1     1285.75     1249.99     10.05 o 
   3   2   1      629.72      694.41      6.59 o 
   4   2   1     1064.38     1149.93     20.02 o 
   5   2   1      342.14      344.47      8.14 o 
   6   2   1      702.08      721.90     12.27 o 
   7   2   1     1266.20     1180.45     25.57 o 
   8   2   1        5.35        6.18      4.22 o 
   9   2   1       43.47       37.29      7.95 o 
  10   2   1       28.45       19.22      8.88 o 
 -10   3   1      127.99      111.38     17.68 o 
  -9   3   1      316.12      313.03     16.45 o 
  -8   3   1      224.05      247.89     12.94 o 
  -7   3   1       47.00       45.87      9.31 o 
  -6   3   1      667.71      691.32     16.01 o 
  -5   3   1     1061.68     1101.11     17.62 o 
  -4   3   1      619.14      644.27     10.20 o 
  -3   3   1       65.61       66.45      1.74 o 
  -2   3   1      973.02     1005.48      9.27 o 
  -1   3   1     5315.90     4973.93     34.29 o 
   0   3   1      216.41      209.91      2.88 o 
   1   3   1     5220.75     4810.94     47.82 o 
   2   3   1      961.48     1006.99     12.48 o 
   3   3   1       62.94       59.67      1.33 o 
   4   3   1      596.40      605.76     12.15 o 
   5   3   1     1073.84     1104.42     22.55 o 
   6   3   1      650.20      656.98     14.65 o 
   7   3   1       49.88       44.90      7.24 o 
   8   3   1      223.75      241.49     11.84 o 
   9   3   1      313.70      324.16     14.36 o 
  10   3   1      126.07      120.08     11.01 o 
 -10   4   1      175.63      152.58     13.38 o 
  -9   4   1      120.56       97.91     21.06 o 
  -8   4   1      502.97      484.33     20.62 o 
  -7   4   1     1037.62     1044.25     26.94 o 
  -6   4   1      356.28      337.72      9.52 o 
  -5   4   1      107.97      119.20      4.34 o 
  -4   4   1     1857.51     1723.96     50.97 o 
  -3   4   1     3399.88     3374.77     50.78 o 
  -2   4   1      527.93      517.86      3.89 o 
  -1   4   1     6429.44     6057.00     33.65 o 
   0   4   1     6963.91     6226.10     57.73 o 
   1   4   1     6389.36     6127.68     29.52 o 
   2   4   1      569.56      551.76      4.30 o 
   3   4   1     3330.11     3331.81     41.87 o 
   4   4   1     1829.08     1809.95     52.74 o 
   5   4   1       99.02      113.63      4.27 o 
   6   4   1      367.67      347.81      9.90 o 
   7   4   1     1023.86     1011.38     25.64 o 
   8   4   1      495.72      457.46     15.92 o 
   9   4   1      124.64      113.67     24.43 o 
  10   4   1      172.76      168.86     10.96 o 
  -9   5   1      140.04      131.09     13.80 o 
  -8   5   1      464.36      454.47     15.06 o 
  -7   5   1      162.11      147.29      7.29 o 
  -6   5   1      976.73      986.29     24.32 o 
  -5   5   1      602.65      595.79      9.82 o 
  -4   5   1     1067.02     1088.41     13.64 o 
  -3   5   1      274.48      295.27      5.96 o 
  -2   5   1     1552.20     1626.29     19.21 o 
  -1   5   1     1150.63     1182.66     13.03 o 
   0   5   1      272.02      320.66      4.59 o 
   1   5   1     1135.43     1211.37     11.44 o 
   2   5   1     1578.23     1643.39     13.10 o 
   3   5   1      256.15      273.60      5.47 o 
   4   5   1     1021.19     1042.41     13.85 o 
   5   5   1      589.06      586.14     19.01 o 
   6   5   1      991.63     1015.38     21.54 o 
   7   5   1      159.86      150.46      7.82 o 
   8   5   1      458.38      472.49     17.10 o 
   9   5   1      142.86      148.87     13.46 o 
  -9   6   1      224.62      248.06     14.81 o 
  -8   6   1      122.62      127.39      9.72 o 
  -7   6   1       40.23       29.94      6.87 o 
  -6   6   1      808.47      866.26     20.34 o 
  -5   6   1     1027.93     1016.23     17.55 o 
  -4   6   1      355.54      395.11      7.55 o 
  -3   6   1     1009.73     1072.20     16.51 o 
  -2   6   1     2364.62     2319.24     24.17 o 
  -1   6   1     2840.01     2835.36     27.24 o 
   0   6   1      450.68      577.13      5.49 o 
   1   6   1     2768.76     2729.91     35.20 o 
   2   6   1     2336.12     2334.75     23.46 o 
   3   6   1     1005.34     1071.81     14.19 o 
   4   6   1      353.24      387.70      8.28 o 
   5   6   1     1011.85     1011.31     17.52 o 
   6   6   1      817.38      841.09     18.48 o 
   7   6   1       38.03       37.85      7.03 o 
   8   6   1      126.34      140.50     11.55 o 
   9   6   1      219.34      248.43      9.91 o 
  -9   7   1      261.58      262.72     15.51 o 
  -8   7   1      306.94      313.79     11.44 o 
  -7   7   1      737.98      734.08     21.81 o 
  -6   7   1      386.32      369.25     10.48 o 
  -5   7   1      237.25      235.00      5.66 o 
  -4   7   1       36.28       40.93      2.99 o 
  -3   7   1      296.63      283.68      5.05 o 
  -2   7   1     2573.49     2695.28     27.87 o 
  -1   7   1     2210.79     2192.92     43.24 o 
   0   7   1     2369.43     2307.53     38.68 o 
   1   7   1     2248.15     2237.05     35.91 o 
   2   7   1     2544.83     2761.86     31.80 o 
   3   7   1      293.05      295.99      6.97 o 
   4   7   1       34.48       37.20      2.90 o 
   5   7   1      234.70      232.43      5.99 o 
   6   7   1      378.75      363.81      9.61 o 
   7   7   1      723.51      738.26     25.38 o 
   8   7   1      309.68      309.38     10.71 o 
   9   7   1      264.60      273.24     21.02 o 
  -9   8   1      287.10      323.01     17.46 o 
  -8   8   1        0.22        2.58      3.55 o 
  -7   8   1       82.71       86.86      6.02 o 
  -6   8   1       23.37       17.57      3.78 o 
  -5   8   1      397.36      406.86      8.45 o 
  -4   8   1     1794.74     1819.54     30.48 o 
  -3   8   1      307.85      334.67      5.52 o 
  -2   8   1       12.70       16.28      3.34 o 
  -1   8   1     2678.07     2676.27     35.80 o 
   0   8   1     1440.43     1519.87     20.01 o 
   1   8   1     2658.69     2659.91     34.37 o 
   2   8   1        9.94       12.36      3.80 o 
   3   8   1      307.91      338.33      6.13 o 
   4   8   1     1806.88     1838.98     26.20 o 
   5   8   1      389.42      382.87      7.91 o 
   6   8   1       22.03       15.07      9.69 o 
   7   8   1       82.15       64.12     12.13 o 
   8   8   1        0.32        3.42      4.50 o 
   9   8   1      285.89      295.01     16.54 o 
  -8   9   1       94.88       95.60      8.74 o 
  -7   9   1       10.13        9.21      2.89 o 
  -6   9   1      537.66      541.78     16.33 o 
  -5   9   1      359.58      361.22     10.70 o 
  -4   9   1     1220.86     1219.24     23.97 o 
  -3   9   1     1143.97     1127.86     20.74 o 
  -2   9   1      872.40      853.00     14.53 o 
  -1   9   1     1155.92     1237.03     19.15 o 
   0   9   1     1483.57     1480.72     22.63 o 
   1   9   1     1133.99     1200.54     18.46 o 
   2   9   1      866.42      880.99     15.08 o 
   3   9   1     1166.02     1161.09     20.21 o 
   4   9   1     1218.53     1247.06     28.62 o 
   5   9   1      341.95      330.64      5.34 o 
   6   9   1      533.90      527.91     13.87 o 
   7   9   1       10.23        6.75      3.91 o 
   8   9   1       90.97       92.39      8.59 o 
  -8  10   1        0.07        4.23      3.75 o 
  -7  10   1       40.07       41.30     10.82 o 
  -6  10   1      151.11      128.36     10.44 o 
  -5  10   1      402.76      405.20     12.36 o 
  -4  10   1      165.83      162.84      6.87 o 
  -3  10   1      489.32      473.98     16.08 o 
  -2  10   1     3246.95     3346.08     54.30 o 
  -1  10   1       75.18       68.62     10.36 o 
   0  10   1     2216.48     2334.51     35.81 o 
   1  10   1       75.46       65.83     10.54 o 
   2  10   1     3220.87     3315.72     52.71 o 
   3  10   1      462.82      439.15     11.84 o 
   4  10   1      165.23      153.04      6.53 o 
   5  10   1      417.60      410.60     11.15 o 
   6  10   1      153.17      149.11      8.95 o 
   7  10   1       39.76       35.28      8.58 o 
   8  10   1        0.02        1.67      4.61 o 
  -8  11   1       21.36       15.14      5.12 o 
  -7  11   1       33.14       30.71      7.74 o 
  -6  11   1       34.13       31.45      5.79 o 
  -5  11   1      351.12      360.06     12.53 o 
  -4  11   1      781.21      807.79     19.50 o 
  -3  11   1      345.11      320.76      8.67 o 
  -2  11   1      244.21      266.51      9.33 o 
  -1  11   1      198.90      205.14     13.40 o 
   0  11   1     2992.25     3000.39     50.61 o 
   1  11   1      206.38      221.39      8.88 o 
   2  11   1      241.99      253.16      8.60 o 
   3  11   1      342.55      314.06      9.63 o 
   4  11   1      782.53      821.46     24.20 o 
   5  11   1      346.44      357.60     11.75 o 
   6  11   1       31.03       28.66      7.21 o 
   7  11   1       33.21       28.66     12.00 o 
   8  11   1       25.17       15.52      5.14 o 
  -7  12   1       61.45       55.30     14.80 o 
  -6  12   1      207.36      213.42     10.43 o 
  -5  12   1      272.03      270.04     11.34 o 
  -4  12   1      187.47      176.11     10.59 o 
  -3  12   1       75.40       70.05      9.96 o 
  -2  12   1      532.49      564.89     13.97 o 
  -1  12   1      502.84      500.43     13.23 o 
   0  12   1     1716.55     1761.77     33.22 o 
   1  12   1      487.79      518.85     12.73 o 
   2  12   1      526.31      527.57     12.36 o 
   3  12   1       78.16       66.39     10.00 o 
   4  12   1      188.68      190.13      6.28 o 
   5  12   1      269.36      289.15     11.33 o 
   6  12   1      193.35      210.25     10.30 o 
   7  12   1       62.98       60.47     11.72 o 
  -7  13   1       56.58       36.78      9.44 o 
  -6  13   1      134.95      136.36     12.43 o 
  -5  13   1      109.15      108.14     19.97 o 
  -4  13   1       89.32       89.47      7.09 o 
  -3  13   1      479.79      478.46     14.94 o 
  -2  13   1      443.84      433.06     13.28 o 
  -1  13   1      273.47      269.10      7.77 o 
   0  13   1      143.94      142.30     10.59 o 
   1  13   1      291.03      278.00      7.51 o 
   2  13   1      439.14      420.65     11.37 o 
   3  13   1      471.59      470.80     12.46 o 
   4  13   1       85.14       87.99      6.96 o 
   5  13   1      112.08      131.03     21.23 o 
   6  13   1      133.86      120.37     13.82 o 
   7  13   1       58.07       58.04     14.28 o 
  -6  14   1       32.89       25.06     11.25 o 
  -5  14   1      496.54      498.70     20.07 o 
  -4  14   1      640.19      628.73     17.45 o 
  -3  14   1      354.50      372.11     12.71 o 
  -2  14   1       13.44       12.05      4.80 o 
  -1  14   1       95.97      107.74     10.22 o 
   0  14   1        9.14       18.10      4.15 o 
   1  14   1       98.56       98.73     15.71 o 
   2  14   1       12.66       14.07      4.60 o 
   3  14   1      361.79      359.24     10.70 o 
   4  14   1      629.34      610.09     18.71 o 
   5  14   1      490.68      510.94     19.39 o 
   6  14   1       32.52       29.77      7.72 o 
  -5  15   1       30.18       22.89      7.25 o 
  -4  15   1       18.26       16.32      4.52 o 
  -3  15   1      295.58      308.92     13.48 o 
  -2  15   1      192.53      214.74     11.45 o 
  -1  15   1       97.40       85.58     14.57 o 
   0  15   1       10.85        5.69      3.00 o 
   1  15   1       98.62       89.44     11.68 o 
   2  15   1      183.02      195.81     10.31 o 
   3  15   1      292.92      311.96     13.16 o 
   4  15   1       17.80       19.99      6.87 o 
   5  15   1       30.95       34.16      9.94 o 
  -5  16   1       93.56       70.74     26.03 o 
  -4  16   1       54.15       54.89     13.72 o 
  -3  16   1      105.02      105.96      9.82 o 
  -2  16   1       58.81       60.66      9.54 o 
  -1  16   1       15.56       12.50      3.45 o 
   0  16   1      174.47      190.68     15.73 o 
   1  16   1       17.53       19.74      4.74 o 
   2  16   1       57.53       57.74      9.80 o 
   3  16   1      108.09      113.21     11.37 o 
   4  16   1       54.50       33.76     10.04 o 
   5  16   1       94.80       73.20     18.53 o 
  -3  17   1       85.55       74.53     13.22 o 
  -2  17   1       20.80       16.38      5.90 o 
  -1  17   1      195.81      205.07      9.54 o 
   0  17   1      224.51      252.08     11.67 o 
   1  17   1      193.62      207.89     13.19 o 
   2  17   1       20.98       17.49      6.45 o 
   3  17   1       84.61       64.77     14.35 o 
  -1  18   1       88.44       80.71     17.98 o 
   0  18   1        0.07        3.88      2.96 o 
   1  18   1       85.80       78.20     19.06 o 
   1   0   2     8530.61     7433.33     78.64 o 
   2   0   2     1056.13     1062.54     15.06 o 
   3   0   2      754.95      788.53      5.34 o 
   4   0   2        2.79        1.99      0.75 o 
   5   0   2     3565.46     3576.67     43.60 o 
   6   0   2      103.49      111.52      3.27 o 
   7   0   2        9.06       13.14      4.18 o 
   8   0   2      451.67      407.88     17.59 o 
   9   0   2        0.15        0.14      4.10 o 
  10   0   2        0.39        4.50      4.16 o 
 -10   1   2       10.71        6.84      5.85 o 
  -9   1   2      106.27       93.85     20.10 o 
  -8   1   2      150.27      140.08      9.93 o 
  -7   1   2      687.60      685.09     16.37 o 
  -6   1   2      131.08      137.07      3.59 o 
  -5   1   2     1185.21     1320.28     17.30 o 
  -4   1   2     1840.53     1898.93     21.32 o 
  -3   1   2      345.66      376.36      3.97 o 
  -2   1   2     2843.39     2673.82     28.27 o 
  -1   1   2     1008.20      925.12     15.00 o 
   0   1   2     6602.06     5705.69     60.49 o 
   1   1   2      989.03      910.78      7.53 o 
   2   1   2     2827.94     2644.27     25.66 o 
   3   1   2      345.62      396.22      3.82 o 
   4   1   2     1798.00     1878.17     24.10 o 
   5   1   2     1179.82     1292.08     20.47 o 
   6   1   2      142.78      152.83      4.91 o 
   7   1   2      712.27      724.24     17.01 o 
   8   1   2      139.46      134.77      8.73 o 
   9   1   2      105.45       92.69     15.85 o 
  10   1   2        9.00        6.11      5.38 o 
 -10   2   2      298.31      330.03     18.17 o 
  -9   2   2       17.02       19.09      6.93 o 
  -8   2   2      193.19      185.93     10.02 o 
  -7   2   2       46.92       40.49      7.49 o 
  -6   2   2      195.85      194.30      5.06 o 
  -5   2   2      355.14      383.02      5.16 o 
  -4   2   2     2277.07     2239.30     34.85 o 
  -3   2   2     1177.46     1018.89     15.55 o 
  -2   2   2     3705.18     3575.38     20.47 o 
  -1   2   2     1826.36     1663.16     14.90 o 
   0   2   2     7928.38     7355.54    129.89 o 
   1   2   2     1841.77     1699.98     18.19 o 
   2   2   2     3684.65     3584.19     36.70 o 
   3   2   2     1190.72     1049.23      9.56 o 
   4   2   2     2211.02     2259.57     26.42 o 
   5   2   2      352.99      374.84      6.67 o 
   6   2   2      195.96      185.70      5.39 o 
   7   2   2       44.18       43.74      5.09 o 
   8   2   2      192.12      168.96      8.56 o 
   9   2   2       18.22       17.08      5.46 o 
  10   2   2      293.62      298.19     13.59 o 
 -10   3   2       22.76       18.48      7.64 o 
  -9   3   2      978.33      956.75     27.72 o 
  -8   3   2       77.26       79.72     13.20 o 
  -7   3   2      213.70      211.81      6.86 o 
  -6   3   2       44.38       45.75      3.88 o 
  -5   3   2     2049.44     2097.90     25.60 o 
  -4   3   2      146.55      154.77      3.27 o 
  -3   3   2      934.61      953.79     10.37 o 
  -2   3   2      164.12      154.35      1.90 o 
  -1   3   2    18112.69    14958.83    244.89 o 
   0   3   2     9268.77     8260.59     48.72 o 
   1   3   2    18123.80    15718.70    169.28 o 
   2   3   2      158.51      150.71      2.75 o 
   3   3   2      975.35     1003.55      9.37 o 
   4   3   2      144.52      148.13      4.43 o 
   5   3   2     2065.27     2113.94     54.38 o 
   6   3   2       45.76       49.45      8.20 o 
   7   3   2      213.52      205.06      7.41 o 
   8   3   2       76.90       69.47     13.24 o 
   9   3   2      975.66      980.57     31.08 o 
  10   3   2       23.90       24.90      9.01 o 
  -9   4   2      164.79      154.70     12.55 o 
  -8   4   2      405.07      366.40     19.31 o 
  -7   4   2       98.31      104.15      5.42 o 
  -6   4   2      293.20      289.23      8.84 o 
  -5   4   2      848.62      887.42     12.80 o 
  -4   4   2      171.29      183.68      4.52 o 
  -3   4   2      819.97      809.04     10.48 o 
  -2   4   2      494.67      460.73      5.08 o 
  -1   4   2     1036.05     1024.89      8.54 o 
   0   4   2     8350.21     8345.43     97.08 o 
   1   4   2     1062.56     1031.79     13.65 o 
   2   4   2      464.24      429.50      3.65 o 
   3   4   2      834.40      844.12      8.59 o 
   4   4   2      167.07      177.58      5.01 o 
   5   4   2      857.01      908.54     15.67 o 
   6   4   2      300.13      311.41      8.94 o 
   7   4   2       93.10       82.57      6.68 o 
   8   4   2      397.30      390.77     13.40 o 
   9   4   2      158.99      157.59      8.21 o 
  -9   5   2      161.35      153.60     12.46 o 
  -8   5   2      709.81      706.34     22.77 o 
  -7   5   2      365.75      383.37     11.52 o 
  -6   5   2     1098.59     1050.94     23.19 o 
  -5   5   2      608.30      616.52     10.82 o 
  -4   5   2       37.23       37.14      1.81 o 
  -3   5   2      789.51      804.91      8.66 o 
  -2   5   2     1426.74     1413.66     15.22 o 
  -1   5   2     3570.65     3384.61     43.33 o 
   0   5   2     9224.03     8504.94     53.62 o 
   1   5   2     3500.76     3379.39     20.73 o 
   2   5   2     1456.04     1466.43     22.02 o 
   3   5   2      787.81      818.48     12.11 o 
   4   5   2       33.14       32.23      3.85 o 
   5   5   2      604.17      631.66     21.53 o 
   6   5   2     1108.06     1080.19     22.73 o 
   7   5   2      376.48      379.38     12.31 o 
   8   5   2      705.79      688.96     20.68 o 
   9   5   2      158.94      157.99     18.38 o 
  -9   6   2       55.92       36.26     11.59 o 
  -8   6   2      212.67      219.66     11.88 o 
  -7   6   2      364.39      341.17     10.32 o 
  -6   6   2      869.13      882.11     22.60 o 
  -5   6   2     1177.61     1194.89     22.55 o 
  -4   6   2     1126.27     1160.69     14.91 o 
  -3   6   2      410.08      437.92      8.98 o 
  -2   6   2      119.12      118.65      3.08 o 
  -1   6   2      193.89      204.75      3.51 o 
   0   6   2      587.97      670.82      7.08 o 
   1   6   2      200.59      205.57      3.76 o 
   2   6   2      113.28      110.60      2.94 o 
   3   6   2      389.42      428.95      8.25 o 
   4   6   2     1116.63     1134.63     16.45 o 
   5   6   2     1171.22     1174.41     19.90 o 
   6   6   2      881.99      902.69     23.24 o 
   7   6   2      352.04      331.63     10.38 o 
   8   6   2      216.49      218.35     14.61 o 
   9   6   2       58.91       46.41     15.38 o 
  -9   7   2        3.07        6.14      3.63 o 
  -8   7   2      209.24      195.03      7.90 o 
  -7   7   2      317.12      328.64     10.97 o 
  -6   7   2      765.27      767.94     21.27 o 
  -5   7   2       80.22       75.61      3.73 o 
  -4   7   2      238.15      241.32      5.98 o 
  -3   7   2      272.50      278.21      5.07 o 
  -2   7   2      459.66      447.88      9.27 o 
  -1   7   2     2922.36     2820.21     35.48 o 
   0   7   2       26.69       37.91      5.50 o 
   1   7   2     2919.36     2859.39     33.97 o 
   2   7   2      474.37      456.31      9.21 o 
   3   7   2      261.54      265.57      4.41 o 
   4   7   2      254.12      254.93      5.68 o 
   5   7   2       77.78       71.18      3.04 o 
   6   7   2      760.34      757.47     17.64 o 
   7   7   2      314.40      320.83     10.45 o 
   8   7   2      207.82      208.13      8.27 o 
   9   7   2        3.01        1.57      4.18 o 
  -9   8   2      487.30      512.26     19.98 o 
  -8   8   2      195.93      206.47     12.14 o 
  -7   8   2       85.30       95.49      8.28 o 
  -6   8   2      428.97      411.48     16.48 o 
  -5   8   2      387.65      384.63      8.51 o 
  -4   8   2     1921.16     1854.70     30.61 o 
  -3   8   2      863.80      830.99     12.41 o 
  -2   8   2     1012.69     1012.08     15.80 o 
  -1   8   2     3276.38     3282.82     47.79 o 
   0   8   2      365.95      405.55      8.58 o 
   1   8   2     3300.42     3304.99     43.16 o 
   2   8   2     1001.33      993.20     15.19 o 
   3   8   2      878.80      875.68     15.30 o 
   4   8   2     1934.35     1873.24     27.42 o 
   5   8   2      405.39      398.74      8.23 o 
   6   8   2      447.52      418.95     14.83 o 
   7   8   2       84.99       81.36     14.15 o 
   8   8   2      190.40      191.42      7.40 o 
   9   8   2      484.04      478.57     22.38 o 
  -8   9   2       83.48       57.91     13.83 o 
  -7   9   2      320.61      319.03     13.07 o 
  -6   9   2      365.30      368.87     12.85 o 
  -5   9   2      291.92      287.85     11.03 o 
  -4   9   2      476.10      479.35     12.85 o 
  -3   9   2      487.79      468.34     11.75 o 
  -2   9   2       80.04       86.98      4.76 o 
  -1   9   2      403.03      396.45     10.64 o 
   0   9   2     4527.00     4764.32     57.88 o 
   1   9   2      413.84      391.18      7.70 o 
   2   9   2       86.45       95.20     13.97 o 
   3   9   2      498.12      489.60     10.43 o 
   4   9   2      475.85      459.35      9.78 o 
   5   9   2      286.03      289.78      5.32 o 
   6   9   2      363.09      350.02     10.49 o 
   7   9   2      332.47      347.36     11.03 o 
   8   9   2       83.81       68.59     12.38 o 
  -8  10   2      109.97      124.20     11.93 o 
  -7  10   2       17.35       13.44      5.02 o 
  -6  10   2     1105.70     1088.44     30.17 o 
  -5  10   2      252.64      251.07      9.04 o 
  -4  10   2     1377.24     1356.27     27.01 o 
  -3  10   2      282.19      284.08     10.25 o 
  -2  10   2     1716.02     1776.38     29.80 o 
  -1  10   2      856.14      869.91     16.82 o 
   0  10   2      890.82      870.36     15.26 o 
   1  10   2      845.20      861.24     16.67 o 
   2  10   2     1737.54     1804.39     31.54 o 
   3  10   2      299.14      306.39      9.37 o 
   4  10   2     1367.94     1368.07     27.95 o 
   5  10   2      246.83      239.84      8.93 o 
   6  10   2     1121.69     1168.04     21.36 o 
   7  10   2       17.32       18.69      7.26 o 
   8  10   2      107.79      119.08     11.59 o 
  -8  11   2       36.12       31.03      8.89 o 
  -7  11   2       10.06       13.01      4.59 o 
  -6  11   2      310.08      303.28     12.15 o 
  -5  11   2      623.42      632.80     15.49 o 
  -4  11   2      110.48      111.70      7.50 o 
  -3  11   2     1401.23     1366.88     26.52 o 
  -2  11   2       31.10       27.73      4.41 o 
  -1  11   2     1679.59     1684.30     31.18 o 
   0  11   2      400.62      409.03     11.62 o 
   1  11   2     1683.05     1711.96     30.71 o 
   2  11   2       30.43       32.41      5.47 o 
   3  11   2     1373.83     1326.85     25.22 o 
   4  11   2      115.26      111.45      7.49 o 
   5  11   2      644.00      616.29     17.12 o 
   6  11   2      305.60      309.60     14.29 o 
   7  11   2        9.90        9.48      2.76 o 
   8  11   2       38.22       37.08      7.04 o 
  -7  12   2       47.24       37.10      9.73 o 
  -6  12   2       34.40       25.53      5.68 o 
  -5  12   2      124.26      121.68      8.28 o 
  -4  12   2      576.05      570.87     14.35 o 
  -3  12   2      332.12      337.57     11.12 o 
  -2  12   2      115.56      133.46      8.12 o 
  -1  12   2      445.61      443.17     10.77 o 
   0  12   2        0.57        1.45      4.41 o 
   1  12   2      461.31      465.32     12.16 o 
   2  12   2      121.79      122.05      7.95 o 
   3  12   2      317.99      321.92     11.56 o 
   4  12   2      581.09      553.35     13.80 o 
   5  12   2      121.34      125.16     20.53 o 
   6  12   2       33.80       27.70      6.30 o 
   7  12   2       45.47       36.45     11.34 o 
  -7  13   2      264.18      270.55     14.08 o 
  -6  13   2      263.86      265.79     13.22 o 
  -5  13   2      158.34      163.72      9.44 o 
  -4  13   2       34.96       29.90      5.07 o 
  -3  13   2       70.58       67.14     10.94 o 
  -2  13   2      102.55       86.59     12.99 o 
  -1  13   2      151.79      160.93      9.44 o 
   0  13   2     1525.01     1463.41     33.83 o 
   1  13   2      155.31      157.21      9.74 o 
   2  13   2      100.31       84.05     13.78 o 
   3  13   2       65.31       55.83      7.65 o 
   4  13   2       34.64       29.70      5.78 o 
   5  13   2      161.62      169.53     11.84 o 
   6  13   2      265.08      258.83     12.46 o 
   7  13   2      268.89      260.04     20.15 o 
  -6  14   2       11.69        7.31      5.57 o 
  -5  14   2      363.42      367.55     18.00 o 
  -4  14   2      137.59      141.67     10.72 o 
  -3  14   2      259.02      269.09     10.06 o 
  -2  14   2      127.23      136.89     12.78 o 
  -1  14   2     1065.27     1114.14     29.72 o 
   0  14   2       26.36       29.46      4.46 o 
   1  14   2     1050.37     1090.74     25.15 o 
   2  14   2      134.84      147.35     10.20 o 
   3  14   2      258.77      246.15      9.77 o 
   4  14   2      136.98      155.23     10.75 o 
   5  14   2      353.25      373.33     16.03 o 
   6  14   2       10.80        8.10      5.20 o 
  -5  15   2       43.98       43.03      8.84 o 
  -4  15   2       56.24       47.67      9.63 o 
  -3  15   2       68.79       58.97     10.20 o 
  -2  15   2      161.07      136.68     19.39 o 
  -1  15   2      121.12      126.72     11.30 o 
   0  15   2       28.51       27.72      6.64 o 
   1  15   2      125.01      132.38     12.61 o 
   2  15   2      172.27      165.99     15.55 o 
   3  15   2       67.11       64.67     13.58 o 
   4  15   2       57.04       45.29     10.66 o 
   5  15   2       47.22       31.71      8.35 o 
  -4  16   2      133.31      110.59     26.43 o 
  -3  16   2      262.83      261.20     10.93 o 
  -2  16   2      319.59      303.36     10.02 o 
  -1  16   2       54.82       46.64      8.69 o 
   0  16   2      190.26      178.85     14.37 o 
   1  16   2       58.69       59.89     11.87 o 
   2  16   2      323.91      328.58     12.72 o 
   3  16   2      249.93      242.28     13.27 o 
   4  16   2      136.95      110.86     28.45 o 
  -3  17   2       81.34       65.49     15.11 o 
  -2  17   2       81.85       53.89     11.27 o 
  -1  17   2      105.69      100.38     17.91 o 
   0  17   2      321.42      336.00     17.72 o 
   1  17   2       99.76       94.83     19.77 o 
   2  17   2       83.68       68.34     11.81 o 
   3  17   2       79.37       84.15      8.53 o 
  -1  18   2       15.78       16.46      4.53 o 
   0  18   2      115.32      100.84     23.85 o 
   1  18   2       15.17        9.64      5.82 o 
   1   0   3     1318.08     1245.14     14.60 o 
   2   0   3      860.67      785.16      6.13 o 
   3   0   3     2215.59     2310.74     20.09 o 
   4   0   3     1156.46     1086.11     12.21 o 
   5   0   3      572.26      621.85      8.80 o 
   6   0   3       40.27       35.07      3.21 o 
   7   0   3      426.29      437.70     11.33 o 
   8   0   3       64.21       52.93     10.53 o 
   9   0   3       55.75       54.89     11.44 o 
  10   0   3      492.28      516.48     20.01 o 
 -10   1   3      443.77      471.74     21.05 o 
  -9   1   3        8.21       10.02      4.63 o 
  -8   1   3       24.14       18.34      4.83 o 
  -7   1   3      131.60      118.51      4.77 o 
  -6   1   3      352.14      390.61      8.07 o 
  -5   1   3     1088.26     1157.47     17.58 o 
  -4   1   3     2717.99     2810.87     38.08 o 
  -3   1   3      545.45      532.41      4.91 o 
  -2   1   3    10852.78     9771.82    108.39 o 
  -1   1   3     5868.45     5119.31     40.99 o 
   0   1   3     2323.76     2122.82     14.47 o 
   1   1   3     5855.02     5096.89     58.44 o 
   2   1   3    10778.05     9804.49     59.75 o 
   3   1   3      538.67      530.40      5.63 o 
   4   1   3     2743.75     2814.06     60.96 o 
   5   1   3     1089.40     1155.26     15.85 o 
   6   1   3      349.53      366.31      9.28 o 
   7   1   3      141.24      141.65      5.35 o 
   8   1   3       25.09       17.18      7.89 o 
   9   1   3        7.55        9.31      3.38 o 
  10   1   3      440.69      445.58     18.02 o 
 -10   2   3       22.26       15.45      7.14 o 
  -9   2   3      496.70      545.95     18.43 o 
  -8   2   3      197.08      210.97     10.92 o 
  -7   2   3      239.17      244.35      6.44 o 
  -6   2   3      198.27      196.92      4.83 o 
  -5   2   3      448.68      478.96     11.15 o 
  -4   2   3       20.19       29.04      1.94 o 
  -3   2   3      350.73      397.13      5.26 o 
  -2   2   3      222.70      207.84      2.00 o 
  -1   2   3      967.95      915.45     15.40 o 
   0   2   3     2806.21     2652.71     15.03 o 
   1   2   3      941.11      909.67     13.99 o 
   2   2   3      241.16      228.38      3.05 o 
   3   2   3      354.68      402.67      5.59 o 
   4   2   3       24.48       40.68      4.58 o 
   5   2   3      448.60      467.13     10.69 o 
   6   2   3      203.53      208.32      6.27 o 
   7   2   3      233.12      228.04      7.16 o 
   8   2   3      189.82      188.99      7.35 o 
   9   2   3      506.89      540.50     17.54 o 
  10   2   3       23.26       25.89      7.18 o 
 -10   3   3       32.84       24.25      8.45 o 
  -9   3   3      123.41      115.17     12.56 o 
  -8   3   3      351.80      367.78     14.28 o 
  -7   3   3      121.02      120.52      7.08 o 
  -6   3   3      304.92      305.83      7.47 o 
  -5   3   3      441.19      415.19      7.71 o 
  -4   3   3     1988.03     2055.86     21.62 o 
  -3   3   3     1137.16     1112.00     12.56 o 
  -2   3   3      496.27      482.10      6.10 o 
  -1   3   3     5347.96     4925.78     45.94 o 
   0   3   3    13369.74    11483.85    111.61 o 
   1   3   3     5353.78     4970.64     57.77 o 
   2   3   3      513.96      498.77      3.46 o 
   3   3   3     1124.33     1119.82     11.17 o 
   4   3   3     1979.71     2145.55     38.71 o 
   5   3   3      417.50      408.90     11.90 o 
   6   3   3      300.59      293.06      8.17 o 
   7   3   3      128.78      129.52      6.02 o 
   8   3   3      345.20      342.42     12.41 o 
   9   3   3      124.65      110.92     23.55 o 
  10   3   3       35.27       26.77      8.61 o 
  -9   4   3        0.96       -1.05      5.35 o 
  -8   4   3      331.28      335.64     14.00 o 
  -7   4   3      114.32      113.07      9.44 o 
  -6   4   3     2670.94     2812.32     49.35 o 
  -5   4   3      108.07      113.27      2.79 o 
  -4   4   3      298.83      299.47      6.02 o 
  -3   4   3      753.26      724.49      9.17 o 
  -2   4   3      222.41      235.11      2.86 o 
  -1   4   3      342.79      319.25      3.34 o 
   0   4   3        4.62        3.24      1.51 o 
   1   4   3      349.53      322.88      4.38 o 
   2   4   3      208.88      223.82      3.85 o 
   3   4   3      739.34      713.45      9.92 o 
   4   4   3      311.98      301.46      5.50 o 
   5   4   3      105.82      116.13      6.69 o 
   6   4   3     2623.61     2710.61     33.05 o 
   7   4   3      117.64      111.91      4.85 o 
   8   4   3      343.21      354.08     12.88 o 
   9   4   3        0.96        4.73      4.66 o 
  -9   5   3      158.42      169.24     11.19 o 
  -8   5   3        0.99        6.62      7.27 o 
  -7   5   3      185.00      164.22      6.72 o 
  -6   5   3       34.58       31.40      5.02 o 
  -5   5   3      705.49      672.95     14.62 o 
  -4   5   3      114.81      131.62      3.33 o 
  -3   5   3      510.12      533.46      9.57 o 
  -2   5   3      964.26     1019.86     13.36 o 
  -1   5   3      527.05      574.06      8.02 o 
   0   5   3       82.38       84.33      1.79 o 
   1   5   3      535.65      587.60      5.77 o 
   2   5   3      947.48     1009.28      9.35 o 
   3   5   3      527.79      552.49     10.06 o 
   4   5   3      107.03      118.40      2.65 o 
   5   5   3      716.60      697.60     14.78 o 
   6   5   3       36.74       36.70      8.64 o 
   7   5   3      188.25      201.56      6.02 o 
   8   5   3        1.27        3.48      4.13 o 
   9   5   3      155.74      173.27     23.51 o 
  -9   6   3      324.72      290.03     16.56 o 
  -8   6   3      122.48      131.71      9.68 o 
  -7   6   3      454.97      448.15     12.75 o 
  -6   6   3      122.81      115.66      7.38 o 
  -5   6   3     1419.24     1403.71     26.77 o 
  -4   6   3      498.79      512.09      8.44 o 
  -3   6   3     1281.25     1322.43     16.16 o 
  -2   6   3     2008.55     2095.72     23.91 o 
  -1   6   3     1411.93     1321.25     14.08 o 
   0   6   3       29.51       26.73      2.20 o 
   1   6   3     1404.70     1349.35     18.60 o 
   2   6   3     1987.90     2120.59     28.81 o 
   3   6   3     1251.64     1269.32     14.78 o 
   4   6   3      490.39      498.24      7.87 o 
   5   6   3     1425.66     1410.69     23.94 o 
   6   6   3      120.90      118.19      6.54 o 
   7   6   3      457.16      437.72     12.32 o 
   8   6   3      120.58      126.29      8.22 o 
   9   6   3      321.72      315.46     12.33 o 
  -9   7   3       18.43       11.35      8.74 o 
  -8   7   3       16.47       11.74      3.44 o 
  -7   7   3      624.06      636.53     16.94 o 
  -6   7   3       13.39       13.24      4.23 o 
  -5   7   3      333.76      323.04      8.52 o 
  -4   7   3      445.91      439.18      9.89 o 
  -3   7   3      112.19      111.64      3.60 o 
  -2   7   3       84.44       90.65      3.92 o 
  -1   7   3     5396.55     5498.94     61.97 o 
   0   7   3      641.14      679.28     10.17 o 
   1   7   3     5409.90     5580.19     68.46 o 
   2   7   3       77.62       88.39      3.46 o 
   3   7   3      115.68      114.49      3.23 o 
   4   7   3      439.55      431.60      9.93 o 
   5   7   3      314.57      303.66      6.68 o 
   6   7   3       14.58       14.38      5.21 o 
   7   7   3      621.45      641.06     16.82 o 
   8   7   3       16.23       11.45      4.57 o 
   9   7   3       18.08       13.08      4.82 o 
  -9   8   3      151.33      120.05     35.82 o 
  -8   8   3        3.41        5.18      3.85 o 
  -7   8   3        4.82        7.12      3.94 o 
  -6   8   3      403.68      416.71     14.05 o 
  -5   8   3      407.38      420.34     10.05 o 
  -4   8   3      286.16      303.47      7.41 o 
  -3   8   3      309.61      290.84      7.42 o 
  -2   8   3      503.86      507.61      8.87 o 
  -1   8   3     2091.28     2120.06     29.85 o 
   0   8   3      107.18      123.10      6.84 o 
   1   8   3     2039.16     2004.77     26.24 o 
   2   8   3      498.48      485.98      8.14 o 
   3   8   3      297.89      295.82      7.20 o 
   4   8   3      284.02      297.29      7.53 o 
   5   8   3      407.24      413.36      7.76 o 
   6   8   3      409.71      386.05     10.57 o 
   7   8   3        6.53        3.84      2.76 o 
   8   8   3        4.13        8.03      3.94 o 
   9   8   3      151.55      179.86     28.68 o 
  -8   9   3       35.63       26.30      6.66 o 
  -7   9   3      181.91      185.95     10.14 o 
  -6   9   3      153.96      152.12      8.10 o 
  -5   9   3      863.33      910.58     20.90 o 
  -4   9   3      147.53      145.44      5.75 o 
  -3   9   3      482.11      517.91     13.52 o 
  -2   9   3     1044.14     1099.78     18.82 o 
  -1   9   3      108.83      101.85      7.48 o 
   0   9   3        7.92       17.19      3.50 o 
   1   9   3      109.23      105.81      5.67 o 
   2   9   3     1008.75     1072.24     16.90 o 
   3   9   3      496.48      524.63      9.78 o 
   4   9   3      150.09      144.21      4.88 o 
   5   9   3      841.28      896.24     18.78 o 
   6   9   3      157.19      163.37      5.81 o 
   7   9   3      175.52      161.61      8.35 o 
   8   9   3       35.21       25.73      7.44 o 
  -8  10   3      127.74      132.88     16.34 o 
  -7  10   3       25.79       15.64      5.57 o 
  -6  10   3      129.09      129.23     11.12 o 
  -5  10   3      119.72      114.99      8.30 o 
  -4  10   3      432.15      422.13     12.15 o 
  -3  10   3     1338.71     1401.37     25.39 o 
  -2  10   3     1127.44     1160.64     19.02 o 
  -1  10   3      652.92      633.40     12.78 o 
   0  10   3     1609.59     1577.98     26.93 o 
   1  10   3      631.33      667.86     14.41 o 
   2  10   3     1143.93     1189.50     21.24 o 
   3  10   3     1337.64     1385.88     25.57 o 
   4  10   3      437.36      424.34     10.03 o 
   5  10   3      119.91      115.99      7.59 o 
   6  10   3      126.27      128.91     11.78 o 
   7  10   3       25.78       13.94      5.16 o 
   8  10   3      124.38      118.60      9.74 o 
  -8  11   3      102.56       80.94     25.23 o 
  -7  11   3       18.17       20.66      6.39 o 
  -6  11   3       66.19       65.86     10.76 o 
  -5  11   3       71.27       63.58     10.16 o 
  -4  11   3      153.42      151.03     11.84 o 
  -3  11   3      319.69      311.48      9.08 o 
  -2  11   3     1108.40     1153.07     22.40 o 
  -1  11   3      622.23      624.82     13.83 o 
   0  11   3     2125.47     2208.92     38.55 o 
   1  11   3      625.30      622.56     13.73 o 
   2  11   3     1083.76     1097.96     21.35 o 
   3  11   3      319.62      316.02      7.46 o 
   4  11   3      153.95      147.57      5.34 o 
   5  11   3       75.84       73.33     11.07 o 
   6  11   3       63.54       60.07      9.68 o 
   7  11   3       16.46       16.58      5.69 o 
   8  11   3      106.31       77.27     19.17 o 
  -7  12   3      198.84      199.46     15.18 o 
  -6  12   3      453.12      495.22     15.17 o 
  -5  12   3      322.05      332.65     11.85 o 
  -4  12   3      595.24      591.65     15.72 o 
  -3  12   3      275.57      267.51      8.28 o 
  -2  12   3      678.36      667.92     16.24 o 
  -1  12   3     1569.30     1579.70     30.01 o 
   0  12   3       21.26       12.22      3.62 o 
   1  12   3     1568.42     1585.87     29.83 o 
   2  12   3      679.55      675.57     15.52 o 
   3  12   3      277.46      275.91      9.28 o 
   4  12   3      585.58      538.97     13.12 o 
   5  12   3      324.64      336.28     14.24 o 
   6  12   3      440.02      475.01     19.43 o 
   7  12   3      200.79      189.69     12.87 o 
  -7  13   3       44.85       42.57     11.52 o 
  -6  13   3       94.37       81.66     13.40 o 
  -5  13   3      142.52      151.33     15.43 o 
  -4  13   3      328.40      352.07     10.53 o 
  -3  13   3      434.32      428.00     12.38 o 
  -2  13   3      801.93      770.70     18.45 o 
  -1  13   3       66.50       70.15      9.37 o 
   0  13   3       17.00       18.53      3.50 o 
   1  13   3       64.45       67.20      9.72 o 
   2  13   3      773.98      761.66     18.71 o 
   3  13   3      438.69      436.94     11.62 o 
   4  13   3      323.18      356.08     12.36 o 
   5  13   3      142.89      125.24     15.57 o 
   6  13   3       96.47       83.07     22.52 o 
   7  13   3       43.40       47.80     16.04 o 
  -6  14   3      135.64      140.03     15.94 o 
  -5  14   3      107.26       81.01     16.07 o 
  -4  14   3     1084.33     1174.45     21.52 o 
  -3  14   3       30.57       30.49      6.73 o 
  -2  14   3      416.52      411.80     12.00 o 
  -1  14   3       54.29       49.14      8.48 o 
   0  14   3       14.63       23.18      5.44 o 
   1  14   3       53.67       46.58      7.35 o 
   2  14   3      418.95      396.43     12.01 o 
   3  14   3       29.62       31.00      6.05 o 
   4  14   3     1070.80     1203.73     37.39 o 
   5  14   3      110.33       86.09     22.07 o 
   6  14   3      130.70      110.54     11.73 o 
  -5  15   3      151.85      163.66     12.88 o 
  -4  15   3      317.75      300.24     10.42 o 
  -3  15   3      144.58      127.67     10.84 o 
  -2  15   3      818.25      856.54     22.73 o 
  -1  15   3      517.72      532.11     17.37 o 
   0  15   3      140.40      120.93     11.77 o 
   1  15   3      514.56      547.25     17.28 o 
   2  15   3      801.16      826.88     24.09 o 
   3  15   3      148.02      149.77     12.18 o 
   4  15   3      323.99      343.87     18.54 o 
   5  15   3      151.24      144.91     17.78 o 
  -4  16   3      113.33       96.76     10.99 o 
  -3  16   3      225.69      219.84     10.31 o 
  -2  16   3       66.44       65.74     10.78 o 
  -1  16   3       28.93       20.69      4.83 o 
   0  16   3      226.12      249.16     10.20 o 
   1  16   3       29.09       22.41      5.67 o 
   2  16   3       68.33       73.65     12.41 o 
   3  16   3      226.75      226.19     13.58 o 
   4  16   3      111.80       79.25     19.72 o 
  -3  17   3      593.28      572.33     17.88 o 
  -2  17   3      106.89       70.01     17.38 o 
  -1  17   3       90.39       64.28     12.56 o 
   0  17   3      556.54      577.52     14.59 o 
   1  17   3       89.87       65.87     16.31 o 
   2  17   3      104.10       79.36     19.60 o 
   3  17   3      588.28      571.71     19.73 o 
  -1  18   3       47.67       40.30      9.49 o 
   0  18   3       50.52       48.18     12.99 o 
   1  18   3       47.80       44.47      9.73 o 
   0   0   4     3753.06     3563.35     49.73 o 
   1   0   4     1968.68     1767.26     13.04 o 
   2   0   4      323.16      344.08      2.87 o 
   3   0   4      746.11      708.39      6.70 o 
   4   0   4      260.38      289.29      5.32 o 
   5   0   4        6.68       13.62      2.17 o 
   6   0   4     1524.15     1510.05     22.41 o 
   7   0   4       25.18       25.02      5.48 o 
   8   0   4      191.87      216.15     11.95 o 
   9   0   4       11.10       16.86      4.42 o 
  10   0   4        5.49        7.30      4.01 o 
 -10   1   4        0.30       -2.42      6.01 o 
  -9   1   4      168.73      169.29     12.65 o 
  -8   1   4       74.41       60.20     12.71 o 
  -7   1   4     1290.71     1204.04     26.33 o 
  -6   1   4      475.64      464.28      9.13 o 
  -5   1   4      864.36      893.16     11.58 o 
  -4   1   4     2078.85     2147.86     20.49 o 
  -3   1   4     1167.90     1161.33     10.15 o 
  -2   1   4     1911.86     1892.47     22.41 o 
  -1   1   4     2673.28     2507.09     23.39 o 
   0   1   4     1992.14     1948.79     20.56 o 
   1   1   4     2656.32     2507.21     16.30 o 
   2   1   4     1951.77     1931.22     17.90 o 
   3   1   4     1130.50     1117.41     12.63 o 
   4   1   4     2061.72     2090.10     40.43 o 
   5   1   4      884.17      934.82     13.46 o 
   6   1   4      485.74      482.92     12.89 o 
   7   1   4     1270.12     1253.94     31.28 o 
   8   1   4       77.49       72.91     13.78 o 
   9   1   4      173.18      170.82     13.90 o 
  10   1   4        0.30        2.38      3.34 o 
 -10   2   4       43.55       40.96     15.29 o 
  -9   2   4      279.49      296.29     12.19 o 
  -8   2   4        9.41        8.43      3.72 o 
  -7   2   4      152.13      141.82      8.97 o 
  -6   2   4     1066.69     1068.18     23.52 o 
  -5   2   4      644.22      623.71      9.78 o 
  -4   2   4      612.50      619.87      9.84 o 
  -3   2   4      548.91      546.14      7.00 o 
  -2   2   4      299.59      318.41      3.24 o 
  -1   2   4     6839.48     6262.70     61.19 o 
   0   2   4      906.82      892.66     11.05 o 
   1   2   4     6951.63     6376.83     74.00 o 
   2   2   4      325.44      348.05      4.14 o 
   3   2   4      546.85      549.61      7.35 o 
   4   2   4      594.33      592.98     10.44 o 
   5   2   4      628.79      585.92     10.26 o 
   6   2   4     1061.15     1064.62     19.51 o 
   7   2   4      147.15      143.04      5.11 o 
   8   2   4        9.21       10.81      6.03 o 
   9   2   4      285.29      283.12     12.41 o 
  10   2   4       41.62       30.40     10.75 o 
  -9   3   4      254.15      239.41     12.04 o 
  -8   3   4      180.84      183.88     11.29 o 
  -7   3   4      961.62      984.71     27.66 o 
  -6   3   4       60.55       70.88      4.06 o 
  -5   3   4      213.77      213.16      3.77 o 
  -4   3   4     3280.35     3229.04     35.89 o 
  -3   3   4      869.84      952.10      9.15 o 
  -2   3   4     2522.95     2350.26     33.02 o 
  -1   3   4     1034.38     1020.09     12.60 o 
   0   3   4     4150.17     3956.87     24.96 o 
   1   3   4     1058.07     1009.09      7.75 o 
   2   3   4     2476.30     2315.32     23.75 o 
   3   3   4      854.11      927.42      9.11 o 
   4   3   4     3318.49     3170.98     41.15 o 
   5   3   4      215.17      216.69      5.08 o 
   6   3   4       60.75       68.08      5.22 o 
   7   3   4      987.27      997.06     23.45 o 
   8   3   4      176.52      181.61      8.58 o 
   9   3   4      253.90      261.99     13.52 o 
  -9   4   4      179.87      175.33     15.10 o 
  -8   4   4      429.48      425.00     15.13 o 
  -7   4   4      336.40      364.67     13.64 o 
  -6   4   4      321.89      323.02      7.12 o 
  -5   4   4      208.13      200.72      5.13 o 
  -4   4   4      560.22      582.76      8.02 o 
  -3   4   4      210.63      228.10      5.13 o 
  -2   4   4      991.40     1023.36      9.05 o 
  -1   4   4      764.27      690.01      8.05 o 
   0   4   4      311.87      305.40      2.61 o 
   1   4   4      752.34      688.10      9.83 o 
   2   4   4      970.35     1020.44     12.80 o 
   3   4   4      221.46      243.64      5.73 o 
   4   4   4      570.28      574.96      9.85 o 
   5   4   4      212.92      201.03      8.04 o 
   6   4   4      327.58      325.46      7.97 o 
   7   4   4      333.27      339.56      9.51 o 
   8   4   4      425.59      437.30     15.25 o 
   9   4   4      173.62      168.68     25.63 o 
  -9   5   4      158.83      181.87     15.18 o 
  -8   5   4        9.68        7.34      4.56 o 
  -7   5   4       78.97       75.34     13.32 o 
  -6   5   4      443.22      451.55      9.59 o 
  -5   5   4     2289.91     2264.24     31.48 o 
  -4   5   4     2158.96     2190.60     34.83 o 
  -3   5   4      207.64      223.74      4.60 o 
  -2   5   4     1281.97     1292.27     23.26 o 
  -1   5   4     1069.00     1126.38     10.70 o 
   0   5   4     1140.68     1218.32      9.94 o 
   1   5   4     1035.70     1054.53     16.33 o 
   2   5   4     1327.47     1343.16     12.52 o 
   3   5   4      205.50      226.35      5.20 o 
   4   5   4     2150.90     2122.40     25.12 o 
   5   5   4     2293.00     2389.40     45.07 o 
   6   5   4      449.65      462.67      7.40 o 
   7   5   4       75.78       74.32      6.01 o 
   8   5   4        9.76        8.87      4.32 o 
   9   5   4      165.29      159.44     10.27 o 
  -9   6   4      312.35      316.17     15.82 o 
  -8   6   4      654.84      676.93     23.23 o 
  -7   6   4      212.35      197.76      6.81 o 
  -6   6   4     1072.83     1102.45     23.81 o 
  -5   6   4      682.02      711.72     18.62 o 
  -4   6   4      186.02      189.28      3.61 o 
  -3   6   4      381.88      369.08      6.15 o 
  -2   6   4      171.34      211.89      5.64 o 
  -1   6   4     4146.65     4243.00     54.09 o 
   0   6   4     1455.84     1453.00     27.02 o 
   1   6   4     4158.10     4327.15     60.06 o 
   2   6   4      163.73      198.60      4.40 o 
   3   6   4      383.90      364.84      5.29 o 
   4   6   4      173.60      170.63      4.46 o 
   5   6   4      680.13      666.69     12.22 o 
   6   6   4     1075.73     1090.51     23.43 o 
   7   6   4      216.62      213.59      7.54 o 
   8   6   4      657.48      661.29     22.58 o 
   9   6   4      312.97      349.91     14.90 o 
  -9   7   4       19.40       28.81     18.02 o 
  -8   7   4       87.30       73.63     18.56 o 
  -7   7   4       22.65       15.79      4.15 o 
  -6   7   4      352.33      344.30     12.58 o 
  -5   7   4     1205.22     1233.81     22.79 o 
  -4   7   4      212.15      227.89      5.89 o 
  -3   7   4     1501.44     1538.71     20.96 o 
  -2   7   4      997.84     1034.50     13.10 o 
  -1   7   4      519.47      569.43     11.11 o 
   0   7   4       13.40       29.99      2.67 o 
   1   7   4      520.78      571.95     10.40 o 
   2   7   4      993.12     1036.36     14.31 o 
   3   7   4     1494.02     1488.11     19.84 o 
   4   7   4      220.03      236.64      6.47 o 
   5   7   4     1207.26     1182.48     19.46 o 
   6   7   4      351.65      354.81     10.03 o 
   7   7   4       21.98       15.07      3.52 o 
   8   7   4       81.48       66.44     15.17 o 
   9   7   4       18.89       15.97      3.89 o 
  -9   8   4      268.54      259.48     21.53 o 
  -8   8   4      829.90      842.40     26.47 o 
  -7   8   4       27.55       27.81      7.06 o 
  -6   8   4     1139.16     1192.12     32.94 o 
  -5   8   4      797.44      855.73     19.27 o 
  -4   8   4      163.74      175.24      5.36 o 
  -3   8   4      780.73      822.57     16.39 o 
  -2   8   4      156.90      152.36      5.59 o 
  -1   8   4      465.14      462.11      7.34 o 
   0   8   4     1617.34     1668.67     21.75 o 
   1   8   4      478.10      471.07      6.30 o 
   2   8   4      147.75      137.96      3.84 o 
   3   8   4      763.19      807.94     12.49 o 
   4   8   4      168.39      165.31      6.06 o 
   5   8   4      814.32      844.38     16.04 o 
   6   8   4     1176.03     1239.90     26.78 o 
   7   8   4       28.70       15.90      5.10 o 
   8   8   4      841.02      855.22     23.65 o 
   9   8   4      274.61      259.53     17.24 o 
  -8   9   4       58.60       51.73     11.65 o 
  -7   9   4      169.09      180.76     10.44 o 
  -6   9   4      106.77      101.99      9.69 o 
  -5   9   4      508.44      524.56     15.43 o 
  -4   9   4       49.64       45.32      8.55 o 
  -3   9   4      332.36      344.58     12.65 o 
  -2   9   4      330.68      329.59      7.34 o 
  -1   9   4      507.80      484.85     11.22 o 
   0   9   4      331.42      291.72      5.79 o 
   1   9   4      492.78      468.63      9.65 o 
   2   9   4      358.92      344.81      5.91 o 
   3   9   4      319.85      327.09      8.01 o 
   4   9   4       44.95       46.76      4.95 o 
   5   9   4      501.76      514.55     13.39 o 
   6   9   4      114.69      102.08      9.24 o 
   7   9   4      174.72      190.58      8.06 o 
   8   9   4       61.86       41.76      9.20 o 
  -8  10   4      182.34      188.92     11.07 o 
  -7  10   4      462.03      495.85     17.98 o 
  -6  10   4      417.80      410.28     16.64 o 
  -5  10   4       10.17       10.32      4.55 o 
  -4  10   4      127.69      119.37      6.20 o 
  -3  10   4       37.96       29.90      8.02 o 
  -2  10   4       59.38       63.20      8.55 o 
  -1  10   4     1251.34     1261.85     22.39 o 
   0  10   4      212.66      201.89      7.46 o 
   1  10   4     1224.74     1274.28     25.74 o 
   2  10   4       64.56       61.18      6.07 o 
   3  10   4       35.31       25.31      5.16 o 
   4  10   4      117.69      116.10      4.28 o 
   5  10   4       10.32       14.87      3.22 o 
   6  10   4      429.26      437.85     14.38 o 
   7  10   4      470.86      489.35     14.69 o 
   8  10   4      181.87      168.24      8.38 o 
  -8  11   4       63.68       45.57     14.39 o 
  -7  11   4      164.08      140.98     27.50 o 
  -6  11   4      100.81       95.02     11.13 o 
  -5  11   4      345.45      365.58     11.29 o 
  -4  11   4     1160.13     1187.80     27.38 o 
  -3  11   4      136.71      141.52      7.45 o 
  -2  11   4      325.17      339.97      9.35 o 
  -1  11   4      226.47      199.86      8.08 o 
   0  11   4       14.63       16.63      4.36 o 
   1  11   4      226.82      209.16      7.89 o 
   2  11   4      338.25      379.07      9.63 o 
   3  11   4      128.71      126.76      6.23 o 
   4  11   4     1163.55     1217.35     28.33 o 
   5  11   4      355.23      357.54     13.66 o 
   6  11   4      102.01       95.22     17.74 o 
   7  11   4      170.21      164.21      7.83 o 
   8  11   4       64.55       59.83     17.66 o 
  -7  12   4      135.46      136.19     11.71 o 
  -6  12   4        4.14        5.86      3.42 o 
  -5  12   4      217.89      208.73     13.52 o 
  -4  12   4       54.03       47.74      9.33 o 
  -3  12   4      101.90      113.44      8.25 o 
  -2  12   4      104.31      112.72     11.81 o 
  -1  12   4      548.20      561.40     17.99 o 
   0  12   4       46.94       48.71      6.52 o 
   1  12   4      567.37      546.34     12.74 o 
   2  12   4       94.46      101.86     12.52 o 
   3  12   4      107.30      102.77      5.94 o 
   4  12   4       56.67       52.24      8.98 o 
   5  12   4      217.81      228.75     13.82 o 
   6  12   4        4.82        4.90      4.26 o 
   7  12   4      132.95      119.90     11.52 o 
  -7  13   4      254.47      266.86     11.56 o 
  -6  13   4      172.28      173.00      9.08 o 
  -5  13   4      678.13      651.58     19.93 o 
  -4  13   4       25.26       30.97      6.86 o 
  -3  13   4      848.60      859.97     19.67 o 
  -2  13   4       71.59       61.31      8.99 o 
  -1  13   4      280.65      267.76     10.30 o 
   0  13   4      366.10      373.33     11.07 o 
   1  13   4      283.81      269.74      7.04 o 
   2  13   4       68.82       64.53      9.33 o 
   3  13   4      824.85      828.12     21.31 o 
   4  13   4       24.63       25.38      7.60 o 
   5  13   4      697.02      664.80     23.06 o 
   6  13   4      178.27      181.53     14.35 o 
   7  13   4      262.64      288.48     27.91 o 
  -6  14   4      463.22      457.24     19.13 o 
  -5  14   4        7.87        8.36      4.75 o 
  -4  14   4       19.17       20.79      5.28 o 
  -3  14   4      115.60      106.08     16.68 o 
  -2  14   4       15.36       14.00      3.61 o 
  -1  14   4      575.26      600.18     15.28 o 
   0  14   4     1559.03     1669.86     37.39 o 
   1  14   4      560.07      568.67     14.49 o 
   2  14   4       14.51       11.29      3.67 o 
   3  14   4      117.89      111.52     11.33 o 
   4  14   4       20.82       24.56      7.49 o 
   5  14   4        8.06        5.39      4.97 o 
   6  14   4      455.14      463.69     24.01 o 
  -5  15   4      112.73      108.41     16.71 o 
  -4  15   4      171.75      168.77     11.20 o 
  -3  15   4       98.82       79.79     15.37 o 
  -2  15   4      971.19      968.22     26.73 o 
  -1  15   4        3.85        6.43      4.52 o 
   0  15   4       57.78       55.28     10.24 o 
   1  15   4        3.46        3.51      4.01 o 
   2  15   4      967.35      963.94     28.31 o 
   3  15   4       88.33       72.22     10.88 o 
   4  15   4      170.66      186.25     17.48 o 
   5  15   4      116.69      133.78     13.13 o 
  -4  16   4       45.05       35.62      8.51 o 
  -3  16   4       83.38       71.47     13.05 o 
  -2  16   4       10.44        7.71      3.16 o 
  -1  16   4      358.16      346.63     13.16 o 
   0  16   4       21.85       14.76      3.56 o 
   1  16   4      364.67      355.02     12.76 o 
   2  16   4        7.88        9.71      3.50 o 
   3  16   4       84.26       66.30     12.70 o 
   4  16   4       41.17       38.02      9.19 o 
  -3  17   4      235.43      227.89     11.08 o 
  -2  17   4       27.71       27.29      6.75 o 
  -1  17   4      162.55      171.20     10.65 o 
   0  17   4      597.50      609.87     16.62 o 
   1  17   4      166.39      150.85     22.84 o 
   2  17   4       25.27       30.66      6.17 o 
   3  17   4      231.00      239.28     12.76 o 
   0  18   4        5.69        4.19      3.82 o 
   1   0   5       15.58       10.76      1.75 o 
   2   0   5       64.98       48.77      1.53 o 
   3   0   5      353.75      393.08      4.36 o 
   4   0   5      272.03      285.95      5.14 o 
   5   0   5     5362.26     5152.23     68.02 o 
   6   0   5        2.02        5.28      1.77 o 
   7   0   5      120.07      112.11      7.57 o 
   8   0   5        2.82        6.46      4.34 o 
   9   0   5      714.81      712.06     21.50 o 
  10   0   5        0.02        5.62      3.32 o 
 -10   1   5      452.84      438.00     17.51 o 
  -9   1   5      256.97      236.06     10.54 o 
  -8   1   5      268.01      277.12     13.99 o 
  -7   1   5      183.08      182.12      6.29 o 
  -6   1   5      831.68      876.37     16.02 o 
  -5   1   5      121.83      123.50      3.37 o 
  -4   1   5      174.48      176.15      3.34 o 
  -3   1   5     1771.35     1708.56     28.85 o 
  -2   1   5       59.87       71.57      1.42 o 
  -1   1   5      285.28      273.04      2.53 o 
   0   1   5     7097.77     6599.87     47.63 o 
   1   1   5      266.13      257.86      2.76 o 
   2   1   5       62.41       70.75      1.47 o 
   3   1   5     1794.46     1725.25     20.10 o 
   4   1   5      170.51      171.82      3.90 o 
   5   1   5      127.23      127.99      4.84 o 
   6   1   5      846.77      881.39     16.63 o 
   7   1   5      185.94      187.45      7.62 o 
   8   1   5      270.38      262.30     11.45 o 
   9   1   5      251.10      243.67     13.56 o 
  10   1   5      449.81      453.21     21.38 o 
  -9   2   5       13.99       14.41      5.63 o 
  -8   2   5       74.36       70.63     14.21 o 
  -7   2   5     1214.32     1273.52     35.24 o 
  -6   2   5       21.02       15.29      2.93 o 
  -5   2   5      650.74      678.18      9.36 o 
  -4   2   5      337.22      330.32      5.73 o 
  -3   2   5     2078.89     2083.52     18.69 o 
  -2   2   5     1665.05     1678.95     13.85 o 
  -1   2   5     1819.62     1811.24     21.41 o 
   0   2   5      419.63      402.01      4.18 o 
   1   2   5     1850.39     1765.18     14.09 o 
   2   2   5     1665.10     1715.65     20.51 o 
   3   2   5     2077.22     2041.16     21.40 o 
   4   2   5      343.04      340.88      7.26 o 
   5   2   5      674.64      683.54     11.72 o 
   6   2   5       23.52       15.37      4.01 o 
   7   2   5     1195.84     1247.44     28.00 o 
   8   2   5       70.06       73.73     15.23 o 
   9   2   5       14.34       17.47      6.02 o 
  -9   3   5       59.91       41.71      9.23 o 
  -8   3   5       56.73       56.74      5.41 o 
  -7   3   5       13.17       20.13      5.65 o 
  -6   3   5      291.25      298.41     12.43 o 
  -5   3   5     1764.43     1872.18     24.74 o 
  -4   3   5     1651.97     1720.72     18.13 o 
  -3   3   5      224.19      228.12      4.42 o 
  -2   3   5     1705.73     1773.23     16.62 o 
  -1   3   5     1980.85     1930.39     21.04 o 
   0   3   5      536.18      554.69      4.66 o 
   1   3   5     1950.54     1906.68     14.22 o 
   2   3   5     1642.46     1747.84     22.11 o 
   3   3   5      232.81      239.23      4.80 o 
   4   3   5     1651.74     1766.14     23.15 o 
   5   3   5     1742.02     1822.84     29.41 o 
   6   3   5      282.10      294.02      6.63 o 
   7   3   5       14.78       23.14      5.12 o 
   8   3   5       60.67       57.20     12.01 o 
   9   3   5       64.08       49.91     12.31 o 
  -9   4   5       99.72       82.83     19.40 o 
  -8   4   5        6.85        6.62      3.38 o 
  -7   4   5       21.50       17.50      4.58 o 
  -6   4   5      508.24      513.21     12.21 o 
  -5   4   5     2054.35     2122.02     47.51 o 
  -4   4   5      116.47      127.93      3.44 o 
  -3   4   5      150.29      142.69      3.44 o 
  -2   4   5     3960.40     3894.29     47.54 o 
  -1   4   5     1382.79     1309.31     11.47 o 
   0   4   5      391.70      475.57      8.54 o 
   1   4   5     1365.47     1311.03     11.35 o 
   2   4   5     3972.99     3957.37     60.87 o 
   3   4   5      156.99      152.55      3.45 o 
   4   4   5      106.35      112.74      3.24 o 
   5   4   5     2047.27     2115.78     34.54 o 
   6   4   5      498.02      495.53     11.34 o 
   7   4   5       20.46       19.62      3.94 o 
   8   4   5        6.89        8.77      4.42 o 
   9   4   5      100.03       92.83     25.17 o 
  -9   5   5       28.15       26.34     18.79 o 
  -8   5   5      591.24      597.39     20.12 o 
  -7   5   5      158.78      184.64     12.15 o 
  -6   5   5     1576.99     1617.77     33.80 o 
  -5   5   5      253.75      252.55      7.26 o 
  -4   5   5     2546.80     2569.89     30.92 o 
  -3   5   5      651.98      670.86     11.15 o 
  -2   5   5     2381.13     2643.71     40.44 o 
  -1   5   5      444.65      486.53      5.92 o 
   0   5   5       43.29       33.66      2.58 o 
   1   5   5      461.40      495.43      5.16 o 
   2   5   5     2407.16     2512.59     57.23 o 
   3   5   5      664.90      682.79      9.63 o 
   4   5   5     2518.36     2532.35     33.19 o 
   5   5   5      261.37      271.96      8.48 o 
   6   5   5     1596.78     1653.54     32.16 o 
   7   5   5      147.67      163.70      5.06 o 
   8   5   5      581.33      571.38     20.31 o 
   9   5   5       28.24       34.65      8.73 o 
  -9   6   5       96.94       88.07     26.90 o 
  -8   6   5      191.72      209.37     14.23 o 
  -7   6   5       65.21       70.26     14.68 o 
  -6   6   5       87.07       80.29      7.27 o 
  -5   6   5       58.61       52.81      3.54 o 
  -4   6   5     2238.89     2174.60     32.96 o 
  -3   6   5      349.79      316.50      6.47 o 
  -2   6   5      522.37      495.18      9.58 o 
  -1   6   5     1649.04     1743.64     41.70 o 
   0   6   5     3247.90     3320.37     34.89 o 
   1   6   5     1618.64     1738.78     17.93 o 
   2   6   5      502.05      487.62      9.43 o 
   3   6   5      362.49      331.26      5.22 o 
   4   6   5     2234.92     2137.69     36.51 o 
   5   6   5       58.47       57.05      8.07 o 
   6   6   5       82.67       84.82      5.29 o 
   7   6   5       65.95       60.31      4.81 o 
   8   6   5      194.01      203.72     13.92 o 
   9   6   5       99.85       84.88     18.65 o 
  -9   7   5      130.06      113.06     40.50 o 
  -8   7   5        8.47        9.52      5.66 o 
  -7   7   5      454.03      462.25     16.93 o 
  -6   7   5      683.77      686.93     20.56 o 
  -5   7   5     2200.43     2230.38     39.73 o 
  -4   7   5      100.49       98.46      8.26 o 
  -3   7   5      330.43      322.23      7.59 o 
  -2   7   5     2215.73     2295.56     31.45 o 
  -1   7   5      118.75      123.17      3.98 o 
   0   7   5      246.05      254.00      5.31 o 
   1   7   5      111.14      118.18      3.61 o 
   2   7   5     2209.45     2298.90     45.57 o 
   3   7   5      347.14      338.33      4.73 o 
   4   7   5      106.07      107.69      3.89 o 
   5   7   5     2177.76     2178.22     39.35 o 
   6   7   5      675.25      715.21     18.07 o 
   7   7   5      451.50      457.20     14.99 o 
   8   7   5        8.78       11.71      3.60 o 
   9   7   5      130.44      111.84     10.52 o 
  -8   8   5       50.93       35.24     10.33 o 
  -7   8   5      193.38      181.56     12.84 o 
  -6   8   5       59.45       57.16     11.82 o 
  -5   8   5       39.67       40.78      6.62 o 
  -4   8   5        2.76        2.98      1.58 o 
  -3   8   5      487.53      495.54     10.14 o 
  -2   8   5     1295.60     1347.29     25.20 o 
  -1   8   5      367.26      367.27      6.93 o 
   0   8   5     1491.42     1451.11     19.85 o 
   1   8   5      352.45      339.71      6.23 o 
   2   8   5     1303.00     1357.36     17.66 o 
   3   8   5      479.71      495.06      9.39 o 
   4   8   5        2.92        1.74      2.04 o 
   5   8   5       44.37       43.09      3.22 o 
   6   8   5       59.88       59.49     10.12 o 
   7   8   5      194.67      185.39     10.06 o 
   8   8   5       54.89       46.84     10.91 o 
  -8   9   5      218.90      209.34     10.84 o 
  -7   9   5      169.13      171.22      9.99 o 
  -6   9   5      467.14      509.18     16.15 o 
  -5   9   5       12.78       12.58      4.04 o 
  -4   9   5     1445.05     1532.97     36.32 o 
  -3   9   5      169.75      172.87      6.13 o 
  -2   9   5      307.22      310.17     10.01 o 
  -1   9   5      110.04      107.87     15.52 o 
   0   9   5     1846.68     1849.63     25.24 o 
   1   9   5      119.11      116.45      4.60 o 
   2   9   5      313.58      307.09      6.82 o 
   3   9   5      164.07      185.95      6.31 o 
   4   9   5     1432.02     1485.13     26.30 o 
   5   9   5       11.69       11.18      3.35 o 
   6   9   5      466.48      477.75     15.22 o 
   7   9   5      157.58      154.25     13.79 o 
   8   9   5      226.72      236.02     11.98 o 
  -8  10   5       83.55       64.19     14.94 o 
  -7  10   5      145.24      127.19     13.10 o 
  -6  10   5      564.49      569.18     26.07 o 
  -5  10   5      565.58      572.96     15.48 o 
  -4  10   5      894.36      911.24     21.43 o 
  -3  10   5      347.62      334.76     13.65 o 
  -2  10   5      409.98      430.62     11.37 o 
  -1  10   5     1338.65     1354.45     24.17 o 
   0  10   5      100.38      113.30      7.56 o 
   1  10   5     1331.11     1367.57     21.30 o 
   2  10   5      432.50      457.15      9.20 o 
   3  10   5      347.61      364.48      7.56 o 
   4  10   5      891.04      900.14     17.35 o 
   5  10   5      587.48      599.15     16.89 o 
   6  10   5      570.00      591.13     18.22 o 
   7  10   5      143.15      139.59      9.94 o 
   8  10   5       79.48       63.41     14.19 o 
  -7  11   5       16.13       15.92      6.04 o 
  -6  11   5      219.98      217.29      9.42 o 
  -5  11   5        0.61        1.78      5.37 o 
  -4  11   5     1015.21     1006.94     24.55 o 
  -3  11   5      283.48      262.02      9.91 o 
  -2  11   5     1435.89     1398.09     26.89 o 
  -1  11   5      698.01      707.46     15.97 o 
   0  11   5     1103.07     1132.12     21.46 o 
   1  11   5      698.74      673.87     14.24 o 
   2  11   5     1417.14     1405.88     27.80 o 
   3  11   5      287.28      274.05     10.46 o 
   4  11   5     1032.99     1022.36     23.15 o 
   5  11   5        0.52        2.13      2.38 o 
   6  11   5      226.15      227.25      9.55 o 
   7  11   5       18.10       24.50      5.36 o 
  -7  12   5      331.40      337.82     16.71 o 
  -6  12   5      211.81      208.19     10.29 o 
  -5  12   5      329.92      305.17     12.77 o 
  -4  12   5     1938.20     2048.68     33.51 o 
  -3  12   5      900.38      913.18     21.30 o 
  -2  12   5      178.45      179.68      6.08 o 
  -1  12   5      322.64      331.18      7.71 o 
   0  12   5      112.14      106.72      8.77 o 
   1  12   5      315.70      326.99      7.25 o 
   2  12   5      179.80      162.93     10.43 o 
   3  12   5      913.09      950.95     26.22 o 
   4  12   5     1957.66     2055.55     45.17 o 
   5  12   5      313.91      295.41     13.42 o 
   6  12   5      204.71      215.91     15.41 o 
   7  12   5      329.38      303.77     17.27 o 
  -6  13   5       56.70       52.57     11.57 o 
  -5  13   5        4.08       10.76      4.93 o 
  -4  13   5       62.89       54.10      9.51 o 
  -3  13   5      156.11      156.68     12.60 o 
  -2  13   5       47.30       48.72      9.18 o 
  -1  13   5      504.56      547.98     14.21 o 
   0  13   5     1059.30     1038.44     23.95 o 
   1  13   5      521.09      533.92     13.96 o 
   2  13   5       43.72       48.32      6.91 o 
   3  13   5      163.94      175.37      7.55 o 
   4  13   5       67.44       60.73     12.79 o 
   5  13   5        4.28        7.53      2.45 o 
   6  13   5       57.79       61.73     15.22 o 
  -6  14   5      308.49      324.71     14.38 o 
  -5  14   5       72.32       62.03     11.63 o 
  -4  14   5       34.51       24.06      5.33 o 
  -3  14   5      175.34      194.29     11.05 o 
  -2  14   5      811.09      803.95     20.27 o 
  -1  14   5        2.72        7.01      3.85 o 
   0  14   5       15.63       19.65      5.25 o 
   1  14   5        3.12        4.01      2.33 o 
   2  14   5      811.81      790.61     27.43 o 
   3  14   5      178.33      185.42     11.14 o 
   4  14   5       35.84       22.82      9.58 o 
   5  14   5       74.60       61.79     14.56 o 
   6  14   5      309.60      314.18     17.51 o 
  -5  15   5      666.72      668.48     26.35 o 
  -4  15   5      345.88      349.71     13.07 o 
  -3  15   5      286.34      314.98     11.79 o 
  -2  15   5      505.69      521.66     15.60 o 
  -1  15   5       72.76       63.03      9.58 o 
   0  15   5      197.25      197.05      8.96 o 
   1  15   5       80.61       66.59     11.78 o 
   2  15   5      507.89      511.49     17.38 o 
   3  15   5      295.92      287.49     15.45 o 
   4  15   5      350.51      357.91     14.77 o 
   5  15   5      670.04      716.80     41.02 o 
  -4  16   5      383.96      413.07     17.72 o 
  -3  16   5       51.48       44.34     10.20 o 
  -2  16   5       16.22       16.55      4.87 o 
  -1  16   5      145.28      139.56     10.24 o 
   0  16   5       93.51       76.74     13.95 o 
   1  16   5      145.97      141.50     23.94 o 
   2  16   5       15.56       16.71      3.78 o 
   3  16   5       46.12       42.53      8.78 o 
   4  16   5      387.40      436.78     27.43 o 
  -3  17   5      726.78      736.95     22.52 o 
  -2  17   5       63.04       43.20     10.06 o 
  -1  17   5      158.30      148.16     12.04 o 
   0  17   5       26.22       25.49      7.27 o 
   1  17   5      158.92      164.63     15.66 o 
   2  17   5       57.46       45.85      9.95 o 
   3  17   5      729.99      687.43     30.33 o 
   0   0   6       67.96       55.59      4.50 o 
   1   0   6     1895.83     1895.81     27.98 o 
   2   0   6    12820.13    12436.01    139.99 o 
   3   0   6       23.20       35.75      3.28 o 
   4   0   6      521.77      483.30      5.59 o 
   5   0   6      254.58      245.97      4.48 o 
   6   0   6      126.49      131.11      5.73 o 
   7   0   6        7.09        5.13      2.85 o 
   8   0   6      365.12      347.96     13.17 o 
   9   0   6       92.03       93.89     23.61 o 
  -9   1   6      274.20      285.21     14.31 o 
  -8   1   6      296.30      305.72     13.74 o 
  -7   1   6      640.59      607.89     16.96 o 
  -6   1   6      643.99      622.58     11.59 o 
  -5   1   6      832.63      833.27     11.73 o 
  -4   1   6      399.69      382.16      4.89 o 
  -3   1   6      453.74      503.08      5.40 o 
  -2   1   6      999.24     1161.28     11.76 o 
  -1   1   6      368.39      381.50      3.45 o 
   0   1   6     1193.91     1094.06      9.33 o 
   1   1   6      354.32      374.82      2.99 o 
   2   1   6      974.05     1126.63     10.02 o 
   3   1   6      452.55      512.73      7.08 o 
   4   1   6      415.31      404.45      6.06 o 
   5   1   6      843.96      831.64     13.63 o 
   6   1   6      632.44      623.31     13.13 o 
   7   1   6      651.29      645.91     18.21 o 
   8   1   6      289.10      299.42     12.13 o 
   9   1   6      279.80      303.93     13.50 o 
  -9   2   6        9.31        6.18      4.07 o 
  -8   2   6       39.92       43.21     10.33 o 
  -7   2   6      395.50      402.69     11.49 o 
  -6   2   6      432.83      436.46     13.92 o 
  -5   2   6      290.01      257.14      5.22 o 
  -4   2   6     3219.66     3204.22     62.22 o 
  -3   2   6      566.23      659.09      9.12 o 
  -2   2   6      769.50      722.07     10.67 o 
  -1   2   6     3917.10     3983.68     23.02 o 
   0   2   6     5113.78     4654.15     34.08 o 
   1   2   6     3883.28     3896.59     41.53 o 
   2   2   6      807.61      753.11      6.92 o 
   3   2   6      560.30      636.15     10.88 o 
   4   2   6     3239.46     3202.16     56.54 o 
   5   2   6      288.28      269.47      7.78 o 
   6   2   6      442.54      425.98     12.73 o 
   7   2   6      405.33      413.84     11.73 o 
   8   2   6       39.79       33.69      7.72 o 
   9   2   6        9.50        6.47      4.01 o 
  -9   3   6       75.97       63.55     11.19 o 
  -8   3   6      240.96      254.92     11.36 o 
  -7   3   6     1076.23     1093.59     30.03 o 
  -6   3   6      431.80      421.06      9.81 o 
  -5   3   6     1477.79     1458.53     23.18 o 
  -4   3   6       68.38       73.05      2.54 o 
  -3   3   6     1614.08     1635.47     18.73 o 
  -2   3   6      173.28      187.32      3.41 o 
  -1   3   6     1658.06     1603.94     23.33 o 
   0   3   6      851.70      871.16     12.32 o 
   1   3   6     1659.61     1578.29     12.96 o 
   2   3   6      160.64      176.31      2.89 o 
   3   3   6     1635.23     1590.73     23.51 o 
   4   3   6       61.16       69.76      3.04 o 
   5   3   6     1493.20     1479.62     22.95 o 
   6   3   6      448.83      461.06     10.22 o 
   7   3   6     1081.36     1109.87     23.96 o 
   8   3   6      247.21      255.29      9.45 o 
   9   3   6       74.91       55.00     14.93 o 
  -9   4   6      198.85      215.12     17.92 o 
  -8   4   6      182.92      206.40     12.09 o 
  -7   4   6      123.13      130.46      9.73 o 
  -6   4   6       85.92       81.34      5.20 o 
  -5   4   6     1499.32     1425.14     20.27 o 
  -4   4   6     1273.82     1300.26     27.47 o 
  -3   4   6     1177.42     1220.27     14.29 o 
  -2   4   6     4808.21     4680.91     65.97 o 
  -1   4   6      496.59      551.61      8.25 o 
   0   4   6      181.51      196.65      3.00 o 
   1   4   6      492.21      537.52      6.76 o 
   2   4   6     4838.89     4950.36     47.84 o 
   3   4   6     1137.67     1219.12     19.33 o 
   4   4   6     1297.48     1298.98     18.80 o 
   5   4   6     1536.71     1476.41     25.43 o 
   6   4   6       81.72       81.00      5.42 o 
   7   4   6      131.19      133.15      4.85 o 
   8   4   6      177.82      174.68     13.68 o 
   9   4   6      200.89      177.56     12.51 o 
  -9   5   6      312.85      314.21     22.56 o 
  -8   5   6      352.27      361.05     15.90 o 
  -7   5   6      386.42      368.94     15.21 o 
  -6   5   6     1210.27     1242.97     26.92 o 
  -5   5   6       99.66       96.68      2.81 o 
  -4   5   6       13.64       16.78      2.72 o 
  -3   5   6      851.41      928.78     12.90 o 
  -2   5   6      475.45      502.97      9.81 o 
  -1   5   6     1975.59     1938.02     21.04 o 
   0   5   6     1389.83     1386.93     19.12 o 
   1   5   6     1952.15     1919.30     29.25 o 
   2   5   6      477.03      496.57     10.21 o 
   3   5   6      869.14      903.92     14.28 o 
   4   5   6       16.53       18.75      3.21 o 
   5   5   6      105.13      100.16      4.79 o 
   6   5   6     1222.60     1213.77     24.81 o 
   7   5   6      401.26      368.76     11.45 o 
   8   5   6      344.77      322.84     12.56 o 
   9   5   6      322.95      348.78     13.81 o 
  -9   6   6       92.28       62.23     23.47 o 
  -8   6   6       70.35       51.74     11.09 o 
  -7   6   6      812.31      851.02     27.60 o 
  -6   6   6      851.70      850.46     22.02 o 
  -5   6   6      870.67      890.35     16.08 o 
  -4   6   6     2076.46     2086.96     31.68 o 
  -3   6   6      719.52      655.01      9.88 o 
  -2   6   6      337.03      353.72      5.57 o 
  -1   6   6     3480.59     3461.32     37.36 o 
   0   6   6      110.17      113.81      3.11 o 
   1   6   6     3439.48     3432.80     32.28 o 
   2   6   6      344.82      362.51      6.36 o 
   3   6   6      718.42      658.97     11.11 o 
   4   6   6     2086.46     2101.82     31.12 o 
   5   6   6      849.03      855.84     16.76 o 
   6   6   6      856.68      882.87     21.54 o 
   7   6   6      836.70      856.32     20.69 o 
   8   6   6       69.90       47.16     10.03 o 
   9   6   6       95.17       68.99     18.86 o 
  -9   7   6      222.36      220.11     17.13 o 
  -8   7   6      123.91      119.71     27.19 o 
  -7   7   6       27.52       16.18      5.42 o 
  -6   7   6      318.99      296.45      9.73 o 
  -5   7   6      254.21      249.82      7.72 o 
  -4   7   6      107.32      106.89      4.01 o 
  -3   7   6     1203.63     1260.15     20.64 o 
  -2   7   6       31.18       31.50      5.34 o 
  -1   7   6     1932.90     1899.29     24.52 o 
   0   7   6      476.97      452.60      7.18 o 
   1   7   6     1950.65     1941.51     28.77 o 
   2   7   6       35.25       36.90      3.44 o 
   3   7   6     1212.68     1190.51     16.59 o 
   4   7   6      109.94      106.75      3.54 o 
   5   7   6      257.31      242.01      7.37 o 
   6   7   6      320.27      308.27     10.88 o 
   7   7   6       26.01       21.31      5.50 o 
   8   7   6      123.17      112.19      9.72 o 
   9   7   6      226.13      220.40     21.72 o 
  -8   8   6       64.63       50.91     14.83 o 
  -7   8   6      214.85      220.31     11.66 o 
  -6   8   6       71.79       65.73     11.96 o 
  -5   8   6     1885.13     1961.91     41.02 o 
  -4   8   6      282.05      272.49      7.24 o 
  -3   8   6     1669.48     1737.17     43.76 o 
  -2   8   6       70.25       94.85      5.07 o 
  -1   8   6       99.55       96.91      5.54 o 
   0   8   6      243.01      275.20      4.77 o 
   1   8   6      105.79      100.77      5.53 o 
   2   8   6       70.02       85.14      3.24 o 
   3   8   6     1649.78     1668.02     25.35 o 
   4   8   6      282.37      271.86      5.41 o 
   5   8   6     1925.72     1893.44     40.08 o 
   6   8   6       74.91       72.66     10.99 o 
   7   8   6      227.67      248.94     10.91 o 
   8   8   6       65.55       58.31     14.57 o 
  -8   9   6      600.79      606.18     28.48 o 
  -7   9   6      320.83      296.58     17.89 o 
  -6   9   6      411.31      398.82     14.52 o 
  -5   9   6      470.79      469.84     13.56 o 
  -4   9   6      650.14      638.58     15.73 o 
  -3   9   6      489.33      518.04     13.61 o 
  -2   9   6       93.72       98.87      8.28 o 
  -1   9   6     1229.07     1300.04     23.79 o 
   0   9   6     1013.16     1110.69     16.09 o 
   1   9   6     1228.85     1275.51     19.78 o 
   2   9   6       96.31      102.13      3.47 o 
   3   9   6      489.12      512.33      9.16 o 
   4   9   6      648.81      642.79     15.27 o 
   5   9   6      474.66      466.13     13.16 o 
   6   9   6      396.51      394.31     14.25 o 
   7   9   6      312.57      309.33     15.10 o 
   8   9   6      599.96      595.88     26.22 o 
  -8  10   6       25.09       25.66      7.59 o 
  -7  10   6      239.48      241.69     14.63 o 
  -6  10   6       70.66       67.58     11.63 o 
  -5  10   6       21.32       21.78      4.69 o 
  -4  10   6      588.28      585.97     16.91 o 
  -3  10   6      591.10      574.94     13.86 o 
  -2  10   6      442.33      439.45     11.15 o 
  -1  10   6      541.14      533.63     14.85 o 
   0  10   6      618.99      626.21     14.21 o 
   1  10   6      538.84      522.98     10.50 o 
   2  10   6      452.70      432.37     10.09 o 
   3  10   6      583.56      567.50     11.38 o 
   4  10   6      576.65      565.01     14.32 o 
   5  10   6       22.53       23.03      5.63 o 
   6  10   6       70.53       63.78     12.45 o 
   7  10   6      243.46      260.67     11.07 o 
   8  10   6       23.24       28.17      6.88 o 
  -7  11   6      566.95      562.25     17.45 o 
  -6  11   6      787.38      806.84     26.20 o 
  -5  11   6      638.75      600.56     17.52 o 
  -4  11   6      125.99      117.60      9.18 o 
  -3  11   6      412.81      398.86     12.11 o 
  -2  11   6      788.15      785.64     17.41 o 
  -1  11   6      608.14      638.31     14.51 o 
   0  11   6      268.07      252.22      7.59 o 
   1  11   6      601.73      608.07     13.62 o 
   2  11   6      782.57      739.37     16.23 o 
   3  11   6      412.39      408.65     12.64 o 
   4  11   6      129.02      104.12      6.43 o 
   5  11   6      630.10      619.85     17.02 o 
   6  11   6      786.31      814.22     24.55 o 
   7  11   6      574.95      560.86     21.53 o 
  -7  12   6        6.48        7.15      4.14 o 
  -6  12   6       92.23       76.27     12.61 o 
  -5  12   6      105.33       97.36     12.42 o 
  -4  12   6      144.92      145.17     18.46 o 
  -3  12   6      144.85      136.61     17.94 o 
  -2  12   6        5.62        8.49      3.53 o 
  -1  12   6     1164.33     1130.96     25.95 o 
   0  12   6     1269.73     1216.49     24.50 o 
   1  12   6     1172.50     1161.49     27.26 o 
   2  12   6        3.81        7.79      3.62 o 
   3  12   6      151.13      134.66      9.05 o 
   4  12   6      145.54      135.76      6.62 o 
   5  12   6      108.35       97.73     16.86 o 
   6  12   6       93.75       88.18     19.15 o 
   7  12   6        7.08       12.41      5.16 o 
  -6  13   6      329.12      353.20     12.52 o 
  -5  13   6       49.25       46.11      8.20 o 
  -4  13   6      283.95      288.51     10.62 o 
  -3  13   6      146.35      132.21     19.95 o 
  -2  13   6       12.33       10.90      3.03 o 
  -1  13   6       66.28       71.45     10.07 o 
   0  13   6       71.57       68.06      9.52 o 
   1  13   6       66.21       69.03     11.88 o 
   2  13   6        9.52        8.65      3.71 o 
   3  13   6      146.25      144.99      8.57 o 
   4  13   6      282.38      282.32     10.44 o 
   5  13   6       51.68       39.68      8.90 o 
   6  13   6      339.79      362.89     16.45 o 
  -6  14   6        2.39        6.86      4.24 o 
  -5  14   6      376.89      374.63     14.69 o 
  -4  14   6      130.67      121.66     17.57 o 
  -3  14   6      213.24      231.90      7.50 o 
  -2  14   6      174.67      158.46      8.54 o 
  -1  14   6      277.96      252.31     13.10 o 
   0  14   6      525.40      562.07     16.57 o 
   1  14   6      279.28      284.74     11.15 o 
   2  14   6      164.74      150.17     13.30 o 
   3  14   6      220.51      230.88      7.47 o 
   4  14   6      122.93      100.05      8.98 o 
   5  14   6      374.48      394.96     18.47 o 
   6  14   6        2.22        9.95      6.86 o 
  -5  15   6       52.65       45.45      9.68 o 
  -4  15   6        1.07        4.82      3.83 o 
  -3  15   6       87.29       85.98     12.73 o 
  -2  15   6      117.26      134.96     10.27 o 
  -1  15   6       90.28       69.45     10.80 o 
   0  15   6      171.54      194.39     15.00 o 
   1  15   6       91.52       75.48     14.46 o 
   2  15   6      112.03      101.84     18.29 o 
   3  15   6       86.53       76.71     14.31 o 
   4  15   6        1.76        3.93      9.42 o 
   5  15   6       54.27       54.69     18.28 o 
  -4  16   6      688.46      705.60     26.52 o 
  -3  16   6      273.59      265.55      9.90 o 
  -2  16   6      261.51      264.49     10.96 o 
  -1  16   6      191.33      182.85     13.16 o 
   0  16   6       52.53       47.44      7.92 o 
   1  16   6      196.83      196.61     16.72 o 
   2  16   6      259.23      272.04     15.14 o 
   3  16   6      270.03      264.11     14.67 o 
   4  16   6      674.27      721.88     36.40 o 
  -2  17   6       33.00       24.04      8.71 o 
  -1  17   6      213.54      208.26     14.28 o 
   0  17   6       12.84       13.41      4.14 o 
   1  17   6      211.81      207.73     15.91 o 
   2  17   6       34.20       29.92     10.12 o 
   1   0   7      923.84      845.09      9.93 o 
   2   0   7      158.29      179.07      3.75 o 
   3   0   7     2145.33     2310.04     22.55 o 
   4   0   7     3384.80     3451.91     49.28 o 
   5   0   7     1483.53     1502.41     23.35 o 
   6   0   7       78.40       83.15      5.28 o 
   7   0   7       43.37       80.76     22.29 o 
   8   0   7      101.91       92.54     16.61 o 
   9   0   7        5.04        4.00      3.78 o 
  -9   1   7      320.50      310.23     12.50 o 
  -8   1   7      135.86      122.19     15.98 o 
  -7   1   7      518.93      515.04     14.46 o 
  -6   1   7     1691.76     1627.49     36.07 o 
  -5   1   7      534.86      542.19     11.66 o 
  -4   1   7     3421.65     3399.51     41.59 o 
  -3   1   7      110.08      101.16      2.42 o 
  -2   1   7     1807.13     1912.02     22.70 o 
  -1   1   7     2100.63     2167.03     25.55 o 
   0   1   7     1696.86     1793.88     16.12 o 
   1   1   7     2143.82     2182.82     30.34 o 
   2   1   7     1791.58     1902.66     23.96 o 
   3   1   7      109.90      104.26      3.51 o 
   4   1   7     3427.69     3269.03     45.12 o 
   5   1   7      545.67      531.18      9.66 o 
   6   1   7     1693.00     1645.97     27.72 o 
   7   1   7      524.11      521.16     14.05 o 
   8   1   7      134.25      112.69     15.59 o 
   9   1   7      310.94      324.16     14.31 o 
  -9   2   7       45.74       46.22     13.88 o 
  -8   2   7      190.86      196.17     15.53 o 
  -7   2   7        7.42        6.20      3.33 o 
  -6   2   7     1234.07     1212.22     26.70 o 
  -5   2   7     4125.20     4047.29     59.57 o 
  -4   2   7       25.34       24.26      1.94 o 
  -3   2   7     3407.12     3465.15     38.54 o 
  -2   2   7      801.15      836.72      7.72 o 
  -1   2   7     2272.94     2259.35     34.39 o 
   0   2   7     1324.94     1296.29     13.75 o 
   1   2   7     2300.37     2269.08     22.67 o 
   2   2   7      810.25      828.94      8.80 o 
   3   2   7     3449.02     3495.31     37.84 o 
   4   2   7       25.35       23.72      4.12 o 
   5   2   7     4096.73     4024.30     58.30 o 
   6   2   7     1226.41     1215.37     21.60 o 
   7   2   7        8.13        7.44      2.31 o 
   8   2   7      182.90      176.38      9.38 o 
   9   2   7       41.62       38.11      7.69 o 
  -9   3   7      166.35      175.35     16.54 o 
  -8   3   7       70.47       77.63      7.86 o 
  -7   3   7      290.02      294.68     13.56 o 
  -6   3   7      504.33      520.54     14.43 o 
  -5   3   7      212.19      203.64      5.37 o 
  -4   3   7      339.36      350.92      6.63 o 
  -3   3   7     1626.02     1543.30     20.90 o 
  -2   3   7     2193.16     2321.45     31.68 o 
  -1   3   7      120.99      123.17      2.35 o 
   0   3   7      505.61      504.13      5.12 o 
   1   3   7      114.56      121.38      2.41 o 
   2   3   7     2165.45     2262.16     59.63 o 
   3   3   7     1593.00     1533.74     17.54 o 
   4   3   7      333.24      361.57      7.34 o 
   5   3   7      201.56      187.27      5.98 o 
   6   3   7      521.18      540.11     11.17 o 
   7   3   7      286.68      278.24      7.89 o 
   8   3   7       78.00       84.31     12.80 o 
   9   3   7      167.30      132.91     27.26 o 
  -9   4   7       35.71       29.33      8.25 o 
  -8   4   7      673.34      721.63     27.50 o 
  -7   4   7       24.95       27.18      7.82 o 
  -6   4   7     1729.81     1710.67     39.42 o 
  -5   4   7     2015.82     2076.40     46.85 o 
  -4   4   7       79.49       72.01      3.25 o 
  -3   4   7     1601.34     1585.23     21.15 o 
  -2   4   7     1095.99     1190.42     26.68 o 
  -1   4   7      165.98      175.34      3.14 o 
   0   4   7     2203.97     2138.22     31.03 o 
   1   4   7      159.23      163.26      3.56 o 
   2   4   7     1107.41     1175.58     13.21 o 
   3   4   7     1582.75     1535.02     23.50 o 
   4   4   7       83.86       83.35      3.08 o 
   5   4   7     2004.63     2083.65     33.38 o 
   6   4   7     1712.21     1713.17     31.35 o 
   7   4   7       24.40       27.77      5.78 o 
   8   4   7      678.40      709.90     21.79 o 
   9   4   7       34.01       27.52      8.77 o 
  -9   5   7      124.82       97.91     31.87 o 
  -8   5   7      216.57      214.99      9.72 o 
  -7   5   7      521.74      543.39     18.92 o 
  -6   5   7      317.69      314.72     12.39 o 
  -5   5   7      243.60      227.89      5.71 o 
  -4   5   7      636.72      661.72     10.20 o 
  -3   5   7       39.50       35.25      5.79 o 
  -2   5   7     1176.75     1156.16     19.04 o 
  -1   5   7     1137.02     1189.43     21.34 o 
   0   5   7      428.07      452.14      8.38 o 
   1   5   7     1132.87     1161.44     13.25 o 
   2   5   7     1155.18     1128.51     13.35 o 
   3   5   7       35.45       36.62      2.83 o 
   4   5   7      649.47      697.45     13.32 o 
   5   5   7      247.06      245.00      7.32 o 
   6   5   7      331.38      326.40      8.84 o 
   7   5   7      523.19      541.69     13.88 o 
   8   5   7      224.63      227.60     12.38 o 
   9   5   7      122.97       98.55     20.09 o 
  -9   6   7      393.36      409.26     24.43 o 
  -8   6   7       28.57       23.41      7.11 o 
  -7   6   7      317.69      308.91     15.76 o 
  -6   6   7       27.89       22.13      5.57 o 
  -5   6   7      152.17      165.65      5.27 o 
  -4   6   7     1108.88     1096.89     15.07 o 
  -3   6   7      334.97      351.84      5.51 o 
  -2   6   7      161.50      187.26      6.94 o 
  -1   6   7      217.78      205.21      5.23 o 
   0   6   7      745.52      776.68      9.20 o 
   1   6   7      230.96      226.67      5.41 o 
   2   6   7      139.29      159.38      4.77 o 
   3   6   7      327.41      344.52      6.55 o 
   4   6   7     1119.29     1090.85     20.08 o 
   5   6   7      145.34      150.01      4.44 o 
   6   6   7       27.80       28.85      5.27 o 
   7   6   7      318.62      346.40     12.49 o 
   8   6   7       28.02       25.21      7.73 o 
   9   6   7      384.88      427.24     18.59 o 
  -8   7   7       65.13       54.86     13.65 o 
  -7   7   7      541.25      538.50     22.06 o 
  -6   7   7      533.53      526.67     14.05 o 
  -5   7   7       65.08       59.26      8.51 o 
  -4   7   7     2307.81     2317.47     39.82 o 
  -3   7   7      260.43      267.96      8.68 o 
  -2   7   7       82.10      107.38      5.39 o 
  -1   7   7     1143.36     1212.03     16.35 o 
   0   7   7      293.59      294.87      4.67 o 
   1   7   7     1142.87     1185.93     13.97 o 
   2   7   7       81.72       90.37      4.42 o 
   3   7   7      259.78      280.03      9.36 o 
   4   7   7     2298.75     2264.92     39.05 o 
   5   7   7       64.20       56.60      2.91 o 
   6   7   7      543.85      547.96     15.62 o 
   7   7   7      524.83      520.80     17.60 o 
   8   7   7       59.62       47.61     12.92 o 
  -8   8   7      279.30      304.04     13.30 o 
  -7   8   7      465.29      506.97     18.12 o 
  -6   8   7      152.63      146.05     10.40 o 
  -5   8   7      820.94      798.06     18.84 o 
  -4   8   7       51.59       50.64      8.14 o 
  -3   8   7      237.79      229.39      6.59 o 
  -2   8   7      482.39      499.52     10.27 o 
  -1   8   7      629.94      607.02     11.73 o 
   0   8   7       20.41       25.83      3.43 o 
   1   8   7      623.34      604.26      8.74 o 
   2   8   7      499.65      494.69     10.04 o 
   3   8   7      238.79      236.67      8.84 o 
   4   8   7       49.71       46.88      7.62 o 
   5   8   7      811.09      777.46     20.51 o 
   6   8   7      153.97      148.69      6.96 o 
   7   8   7      460.71      491.07     15.96 o 
   8   8   7      279.87      281.38     16.05 o 
  -8   9   7       91.61       71.68     17.49 o 
  -7   9   7       95.44       85.82     14.17 o 
  -6   9   7      435.53      435.71     16.60 o 
  -5   9   7     1465.48     1506.37     35.40 o 
  -4   9   7      407.08      408.30     11.19 o 
  -3   9   7      263.44      257.28      8.04 o 
  -2   9   7      228.02      225.52      8.47 o 
  -1   9   7      431.47      436.93     12.95 o 
   0   9   7      151.56      162.74      5.35 o 
   1   9   7      430.47      433.49      9.83 o 
   2   9   7      216.33      215.51      4.90 o 
   3   9   7      271.71      272.85      8.07 o 
   4   9   7      410.38      413.52     10.53 o 
   5   9   7     1445.41     1489.89     34.66 o 
   6   9   7      425.37      407.20     12.72 o 
   7   9   7       95.37       84.71     18.74 o 
   8   9   7       96.12       87.72     21.31 o 
  -8  10   7      148.17      146.42     15.65 o 
  -7  10   7       53.53       32.92      9.08 o 
  -6  10   7      175.16      178.68     10.61 o 
  -5  10   7       42.65       45.31      7.04 o 
  -4  10   7      327.05      314.99     19.79 o 
  -3  10   7      228.68      237.48     12.36 o 
  -2  10   7      139.15      131.45      8.72 o 
  -1  10   7      436.39      469.32     11.47 o 
   0  10   7     2186.44     2257.33     38.68 o 
   1  10   7      442.62      473.84      9.94 o 
   2  10   7      134.44      128.46      6.38 o 
   3  10   7      222.21      215.36      6.10 o 
   4  10   7      338.45      333.10     10.84 o 
   5  10   7       46.66       50.48      7.28 o 
   6  10   7      176.36      168.50     13.24 o 
   7  10   7       50.46       42.72     10.24 o 
   8  10   7      157.67      147.19      9.87 o 
  -7  11   7      198.92      221.82     16.32 o 
  -6  11   7      525.55      503.55     21.14 o 
  -5  11   7      227.10      220.48      9.81 o 
  -4  11   7      308.46      281.73     12.12 o 
  -3  11   7      457.21      442.83     13.66 o 
  -2  11   7      661.42      622.52     14.69 o 
  -1  11   7        2.18        2.64      3.53 o 
   0  11   7       11.81        7.07      2.83 o 
   1  11   7        1.66       -0.36      2.95 o 
   2  11   7      669.04      612.00     14.26 o 
   3  11   7      454.18      448.69     12.09 o 
   4  11   7      304.18      265.26      9.85 o 
   5  11   7      234.70      230.89     10.96 o 
   6  11   7      536.19      524.40     18.08 o 
   7  11   7      196.37      204.70     13.09 o 
  -7  12   7       76.74       63.87     17.50 o 
  -6  12   7       61.11       55.09     12.69 o 
  -5  12   7      222.02      222.41      7.63 o 
  -4  12   7      183.48      187.31      9.25 o 
  -3  12   7      376.39      382.13     13.83 o 
  -2  12   7      154.01      130.71      7.91 o 
  -1  12   7      157.40      162.33      5.79 o 
   0  12   7      693.06      624.61     16.77 o 
   1  12   7      156.42      149.96      7.72 o 
   2  12   7      163.32      161.20     13.78 o 
   3  12   7      384.81      406.31     12.76 o 
   4  12   7      185.18      173.27      7.46 o 
   5  12   7      212.77      218.74      8.94 o 
   6  12   7       61.78       55.50     12.34 o 
   7  12   7       73.29       67.67     17.01 o 
  -6  13   7       37.67       36.66      8.35 o 
  -5  13   7      516.37      547.86     31.34 o 
  -4  13   7      374.42      378.43     12.75 o 
  -3  13   7       97.76      107.37     13.40 o 
  -2  13   7      126.83      138.90     10.16 o 
  -1  13   7      215.83      222.94      8.78 o 
   0  13   7       42.33       56.41      9.08 o 
   1  13   7      217.62      221.40      7.41 o 
   2  13   7      133.66      154.47      6.75 o 
   3  13   7       99.81       94.46      7.32 o 
   4  13   7      377.81      367.05     20.06 o 
   5  13   7      512.21      532.68     22.36 o 
   6  13   7       40.06       29.41      8.02 o 
  -5  14   7       25.55       14.03      6.34 o 
  -4  14   7      154.80      167.22     12.85 o 
  -3  14   7       25.52       29.71      7.43 o 
  -2  14   7      242.28      247.13     12.46 o 
  -1  14   7      312.43      307.91      9.73 o 
   0  14   7        1.09        2.92      3.09 o 
   1  14   7      315.92      308.33     12.43 o 
   2  14   7      239.03      241.61     13.28 o 
   3  14   7       24.95       28.06      6.04 o 
   4  14   7      156.25      146.95     31.42 o 
   5  14   7       23.65       13.68      8.65 o 
  -5  15   7       39.70       34.01      8.32 o 
  -4  15   7      147.62      151.89     12.93 o 
  -3  15   7       81.53       61.60      9.79 o 
  -2  15   7       36.04       35.34      7.67 o 
  -1  15   7      193.10      195.81      8.37 o 
   0  15   7       20.27       16.38      3.98 o 
   1  15   7      195.50      229.11     10.65 o 
   2  15   7       33.34       37.61      8.26 o 
   3  15   7       84.59       61.94     14.06 o 
   4  15   7      153.42      178.26     20.75 o 
   5  15   7       40.37       32.22     10.28 o 
  -4  16   7      142.69      123.32     28.74 o 
  -3  16   7       24.67       19.24      5.31 o 
  -2  16   7      119.39      135.18     11.14 o 
  -1  16   7       20.44       17.97      5.04 o 
   0  16   7        2.85        4.74      3.55 o 
   1  16   7       18.12       13.68      3.64 o 
   2  16   7      118.56      121.29     24.94 o 
   3  16   7       27.26       24.40      6.75 o 
   4  16   7      138.90      110.96     29.86 o 
  -2  17   7       51.73       37.76     14.60 o 
  -1  17   7      112.01       83.52     19.25 o 
   0  17   7      205.93      237.43     15.81 o 
   1  17   7      113.21       83.64     18.95 o 
   2  17   7       53.25       40.72     12.00 o 
   0   0   8      832.42      747.81     14.39 o 
   1   0   8     2139.95     2070.35     27.59 o 
   2   0   8     6365.25     6488.05     52.04 o 
   3   0   8      152.00      137.35      3.75 o 
   4   0   8      393.10      413.36      6.77 o 
   5   0   8       22.00       19.84      3.70 o 
   6   0   8     5984.66     6050.00    166.70 o 
   7   0   8        9.86        9.78      3.74 o 
   8   0   8       62.39       70.09     11.61 o 
   9   0   8        0.28       -2.18      5.54 o 
  -9   1   8       15.23       15.32      9.44 o 
  -8   1   8       16.55       17.31      6.57 o 
  -7   1   8      210.98      231.81     10.51 o 
  -6   1   8      461.19      458.09     11.84 o 
  -5   1   8     2222.37     2266.90     47.54 o 
  -4   1   8     1552.80     1561.12     25.03 o 
  -3   1   8     3236.17     3294.80     49.44 o 
  -2   1   8     4212.69     4321.77     55.07 o 
  -1   1   8     4336.65     4240.68     67.73 o 
   0   1   8     8039.14     7687.23     64.07 o 
   1   1   8     4309.10     4385.11     40.67 o 
   2   1   8     4200.87     4242.09     49.02 o 
   3   1   8     3263.47     3348.93     74.62 o 
   4   1   8     1593.52     1538.97     20.86 o 
   5   1   8     2177.90     2248.31     33.69 o 
   6   1   8      453.46      440.62     10.27 o 
   7   1   8      221.48      232.26      7.13 o 
   8   1   8       14.38       12.52      4.62 o 
   9   1   8       15.29       14.96      6.20 o 
  -9   2   8      264.75      262.14     15.12 o 
  -8   2   8      266.88      258.61     17.88 o 
  -7   2   8      746.63      729.51     28.68 o 
  -6   2   8      842.91      836.93     17.30 o 
  -5   2   8      885.62      874.34     14.04 o 
  -4   2   8      483.59      459.56      7.21 o 
  -3   2   8      335.25      361.58      6.74 o 
  -2   2   8     2873.43     3152.80     39.71 o 
  -1   2   8      410.67      354.31      6.32 o 
   0   2   8     8376.16     7959.11     66.91 o 
   1   2   8      423.44      363.60      4.82 o 
   2   2   8     2899.86     3128.69     39.49 o 
   3   2   8      335.11      368.81      5.79 o 
   4   2   8      494.14      479.00      8.07 o 
   5   2   8      873.70      891.30     17.13 o 
   6   2   8      814.29      783.81     16.61 o 
   7   2   8      748.20      713.80     15.65 o 
   8   2   8      261.09      262.61      9.15 o 
   9   2   8      269.65      285.84     12.62 o 
  -9   3   8       37.21       30.36      9.98 o 
  -8   3   8       23.59       30.10     13.73 o 
  -7   3   8       89.33       88.96     18.35 o 
  -6   3   8      128.47      122.99      8.75 o 
  -5   3   8     1265.03     1266.27     19.05 o 
  -4   3   8       61.65       61.27      2.66 o 
  -3   3   8     1988.42     2068.84     24.31 o 
  -2   3   8     1437.82     1392.26     16.60 o 
  -1   3   8      111.60      100.51      2.58 o 
   0   3   8       98.03      116.20      2.43 o 
   1   3   8      119.20      105.08      2.60 o 
   2   3   8     1450.88     1444.05     19.67 o 
   3   3   8     1966.89     2066.30     26.08 o 
   4   3   8       67.29       62.60      3.22 o 
   5   3   8     1287.71     1318.63     24.23 o 
   6   3   8      136.86      125.18      4.49 o 
   7   3   8       85.93       93.10      4.09 o 
   8   3   8       22.26       20.94      5.61 o 
   9   3   8       38.62       32.64      8.74 o 
  -9   4   8      247.02      261.38     19.57 o 
  -8   4   8       91.14       83.98     21.82 o 
  -7   4   8       30.23       23.14      6.18 o 
  -6   4   8      582.15      604.68     19.06 o 
  -5   4   8      532.19      524.08     10.62 o 
  -4   4   8      469.58      465.12      8.49 o 
  -3   4   8      239.13      212.72      4.94 o 
  -2   4   8     3211.16     3284.14     89.04 o 
  -1   4   8     1019.90     1008.05     19.06 o 
   0   4   8      121.45      123.51      3.18 o 
   1   4   8     1025.79     1013.41     13.31 o 
   2   4   8     3229.70     3373.11     33.44 o 
   3   4   8      240.65      223.25      4.32 o 
   4   4   8      469.81      481.97      9.48 o 
   5   4   8      552.97      548.65     12.16 o 
   6   4   8      558.91      544.33     12.49 o 
   7   4   8       30.93       22.62      4.79 o 
   8   4   8       84.29       71.50     16.07 o 
   9   4   8      243.50      248.20     18.34 o 
  -9   5   8      113.16       82.69     31.71 o 
  -8   5   8      134.27      142.00     12.75 o 
  -7   5   8      181.51      186.76     14.48 o 
  -6   5   8       26.60       30.15      5.82 o 
  -5   5   8      747.90      739.56     16.84 o 
  -4   5   8     1603.32     1648.55     31.28 o 
  -3   5   8      530.17      564.02     16.58 o 
  -2   5   8      217.11      204.84      4.29 o 
  -1   5   8      492.66      539.36     10.63 o 
   0   5   8     1330.09     1306.45     16.25 o 
   1   5   8      498.32      547.61      9.78 o 
   2   5   8      236.27      233.06      4.06 o 
   3   5   8      545.86      581.02     11.53 o 
   4   5   8     1599.11     1646.02     27.13 o 
   5   5   8      752.26      760.94     17.11 o 
   6   5   8       27.79       26.06      4.82 o 
   7   5   8      184.16      186.05      8.84 o 
   8   5   8      131.02      135.07      8.92 o 
   9   5   8      110.37      104.31     20.44 o 
  -9   6   8       10.67       14.68     10.09 o 
  -8   6   8      179.07      173.13     14.99 o 
  -7   6   8      682.04      725.31     27.82 o 
  -6   6   8     1071.07     1140.00     33.58 o 
  -5   6   8      292.69      288.98      5.95 o 
  -4   6   8      654.92      666.68     13.56 o 
  -3   6   8      169.03      163.98      4.34 o 
  -2   6   8     1026.88     1063.29     17.35 o 
  -1   6   8      547.38      564.84      8.77 o 
   0   6   8      666.23      694.77      9.09 o 
   1   6   8      547.66      567.91      8.26 o 
   2   6   8     1044.94     1060.20     16.08 o 
   3   6   8      160.89      153.90      4.11 o 
   4   6   8      647.20      664.55     13.07 o 
   5   6   8      290.81      300.49     10.25 o 
   6   6   8     1034.33     1096.61     25.69 o 
   7   6   8      696.21      720.03     19.43 o 
   8   6   8      175.71      157.87     13.08 o 
   9   6   8       10.44       10.34      5.40 o 
  -8   7   8       46.85       41.01     10.52 o 
  -7   7   8       38.80       43.45     12.78 o 
  -6   7   8      303.00      274.96     10.75 o 
  -5   7   8      329.35      352.63      7.93 o 
  -4   7   8      504.45      477.15     12.08 o 
  -3   7   8      180.73      182.44      6.27 o 
  -2   7   8     1025.07     1051.90     16.36 o 
  -1   7   8     1363.23     1415.61     19.58 o 
   0   7   8      547.85      512.53      7.19 o 
   1   7   8     1349.39     1422.43     16.82 o 
   2   7   8     1038.80     1045.06     18.89 o 
   3   7   8      182.51      188.69      7.08 o 
   4   7   8      489.64      469.48     10.03 o 
   5   7   8      342.43      349.37      8.51 o 
   6   7   8      307.84      277.46     10.26 o 
   7   7   8       38.03       38.13      7.58 o 
   8   7   8       44.21       21.53     10.13 o 
  -8   8   8      262.92      282.37     20.33 o 
  -7   8   8      270.01      251.48     23.45 o 
  -6   8   8      305.06      309.84     11.18 o 
  -5   8   8       18.80       20.95      4.64 o 
  -4   8   8      625.68      641.00     15.76 o 
  -3   8   8      410.91      386.99      9.54 o 
  -2   8   8      279.46      272.31      8.24 o 
  -1   8   8      645.43      640.35     14.30 o 
   0   8   8      499.14      476.32      8.00 o 
   1   8   8      634.72      617.99      9.86 o 
   2   8   8      297.57      298.18      8.91 o 
   3   8   8      425.91      399.82     12.33 o 
   4   8   8      639.83      658.86     14.12 o 
   5   8   8       17.95       13.41      4.08 o 
   6   8   8      308.77      316.72     10.48 o 
   7   8   8      268.10      256.71     10.66 o 
   8   8   8      253.34      258.84     14.50 o 
  -8   9   8      569.85      565.89     24.49 o 
  -7   9   8        9.25        2.81      4.75 o 
  -6   9   8       73.15       68.40     11.43 o 
  -5   9   8      198.12      188.03      7.50 o 
  -4   9   8      546.46      539.84     15.61 o 
  -3   9   8      603.75      627.98     16.09 o 
  -2   9   8      676.99      695.01     14.12 o 
  -1   9   8      655.86      630.44     13.09 o 
   0   9   8      222.96      235.64      7.62 o 
   1   9   8      666.89      636.01     11.01 o 
   2   9   8      664.82      672.47     14.05 o 
   3   9   8      596.54      616.17     13.32 o 
   4   9   8      558.20      535.68     13.30 o 
   5   9   8      189.33      186.36      9.15 o 
   6   9   8       73.16       61.17     11.42 o 
   7   9   8        8.60        7.62      5.63 o 
   8   9   8      568.63      571.72     23.25 o 
  -7  10   8        3.76        9.16      4.15 o 
  -6  10   8      190.96      202.91     12.21 o 
  -5  10   8       55.89       71.95     10.72 o 
  -4  10   8      466.37      454.49     14.47 o 
  -3  10   8      125.88      121.72      7.41 o 
  -2  10   8      118.00      133.10     10.55 o 
  -1  10   8      306.18      310.32     10.75 o 
   0  10   8       89.27      101.50      5.64 o 
   1  10   8      295.22      289.64      7.15 o 
   2  10   8      119.21      109.70      5.35 o 
   3  10   8      134.69      135.94      4.29 o 
   4  10   8      477.99      471.38     13.44 o 
   5  10   8       50.36       55.53     10.48 o 
   6  10   8      185.68      222.46     20.48 o 
   7  10   8        2.98        6.15      3.34 o 
  -7  11   8       23.25       19.24      7.64 o 
  -6  11   8      285.28      284.51     13.09 o 
  -5  11   8      228.84      221.68      9.81 o 
  -4  11   8      643.73      645.22     18.42 o 
  -3  11   8       43.57       45.68      6.67 o 
  -2  11   8      280.20      283.60      7.69 o 
  -1  11   8     2171.94     2143.45     41.19 o 
   0  11   8      413.66      416.92     10.73 o 
   1  11   8     2164.70     2175.07     43.38 o 
   2  11   8      283.89      272.04     14.25 o 
   3  11   8       48.01       48.96      8.24 o 
   4  11   8      635.53      633.58     15.62 o 
   5  11   8      233.74      225.64     11.79 o 
   6  11   8      286.73      284.63     14.57 o 
   7  11   8       20.97       15.20      5.38 o 
  -6  12   8      380.61      355.94     13.63 o 
  -5  12   8      253.02      250.40     11.39 o 
  -4  12   8       14.33       11.42      3.65 o 
  -3  12   8       75.22       74.76      9.78 o 
  -2  12   8       89.72       86.45     11.54 o 
  -1  12   8      430.30      432.80     11.81 o 
   0  12   8      696.67      706.91     18.61 o 
   1  12   8      445.65      442.57     12.09 o 
   2  12   8       92.35       94.26      9.61 o 
   3  12   8       80.01       62.99     11.11 o 
   4  12   8       13.33       10.38      4.12 o 
   5  12   8      255.48      270.11     13.73 o 
   6  12   8      380.22      376.52     17.19 o 
  -6  13   8       52.97       47.85     10.74 o 
  -5  13   8      423.97      397.64     16.71 o 
  -4  13   8       71.91       79.02     12.72 o 
  -3  13   8      491.14      498.27     16.04 o 
  -2  13   8       75.93       75.47     10.48 o 
  -1  13   8      191.27      188.05      8.46 o 
   0  13   8       35.37       26.49      5.24 o 
   1  13   8      195.70      205.47      8.17 o 
   2  13   8       77.16       85.49      7.08 o 
   3  13   8      498.67      502.23     18.14 o 
   4  13   8       69.12       80.02     21.12 o 
   5  13   8      430.99      429.34     20.28 o 
   6  13   8       50.32       35.59     12.13 o 
  -5  14   8      130.08      136.07     23.12 o 
  -4  14   8        6.68        8.19      3.89 o 
  -3  14   8      204.62      187.07     12.15 o 
  -2  14   8      161.79      139.12     14.19 o 
  -1  14   8      227.67      234.22     10.15 o 
   0  14   8      163.17      155.64     10.11 o 
   1  14   8      228.00      222.80     10.23 o 
   2  14   8      152.52      133.73     27.35 o 
   3  14   8      202.37      179.45      9.69 o 
   4  14   8        7.11        3.57      8.25 o 
   5  14   8      130.73      123.26     25.25 o 
  -4  15   8       19.28       18.66      4.19 o 
  -3  15   8      122.17      108.10      7.99 o 
  -2  15   8       86.09       68.96     10.19 o 
  -1  15   8      343.29      362.87     13.20 o 
   0  15   8      138.08      146.74     10.01 o 
   1  15   8      351.03      372.73     17.37 o 
   2  15   8       87.01       73.66     14.62 o 
   3  15   8      121.61      108.23      9.12 o 
   4  15   8       18.20       14.62      9.43 o 
  -3  16   8       41.86       31.27      8.33 o 
  -2  16   8      107.46       81.39     17.30 o 
  -1  16   8      303.19      330.84     11.24 o 
   0  16   8      331.97      329.23     19.59 o 
   1  16   8      306.98      340.22     19.36 o 
   2  16   8      104.87       95.80     17.12 o 
   3  16   8       40.69       33.08      9.84 o 
  -1  17   8       67.22       54.61     11.84 o 
   0  17   8      266.73      261.87     24.36 o 
   1  17   8       62.84       57.90     13.15 o 
   1   0   9     1051.68     1220.49     12.93 o 
   2   0   9      771.27      745.80     10.40 o 
   3   0   9      209.42      253.44      4.19 o 
   4   0   9       55.32       60.07      2.71 o 
   5   0   9      213.77      222.52      7.75 o 
   6   0   9      159.86      145.11      5.47 o 
   7   0   9        2.40        4.20      3.57 o 
   8   0   9      639.06      651.83     22.24 o 
   9   0   9      248.29      262.24     16.53 o 
  -9   1   9      276.47      292.60     17.36 o 
  -8   1   9      128.95      127.96     20.85 o 
  -7   1   9       38.98       37.31      6.45 o 
  -6   1   9      372.89      357.72     12.72 o 
  -5   1   9      357.17      351.02      9.17 o 
  -4   1   9     1072.77     1080.85     29.73 o 
  -3   1   9      609.22      630.63      9.04 o 
  -2   1   9     2049.25     2147.07     37.24 o 
  -1   1   9     1965.48     2064.96     30.98 o 
   0   1   9     1428.17     1320.89     18.16 o 
   1   1   9     1979.19     2004.26     29.28 o 
   2   1   9     2026.21     2033.49     34.05 o 
   3   1   9      614.24      635.16      9.12 o 
   4   1   9     1091.90     1047.96     14.18 o 
   5   1   9      361.98      351.46      8.82 o 
   6   1   9      369.39      361.73      7.58 o 
   7   1   9       37.85       38.77      7.63 o 
   8   1   9      125.03      101.01     22.34 o 
   9   1   9      275.06      268.36     16.23 o 
  -9   2   9        0.94       -0.86      5.38 o 
  -8   2   9      274.94      245.13     12.87 o 
  -7   2   9      409.62      417.67     18.23 o 
  -6   2   9      433.46      449.61     10.54 o 
  -5   2   9     1011.58     1029.57     16.07 o 
  -4   2   9      336.37      333.41      8.40 o 
  -3   2   9     1875.46     2008.74     38.68 o 
  -2   2   9      750.15      817.58     17.87 o 
  -1   2   9      536.22      585.16     10.07 o 
   0   2   9       84.38       78.78      3.05 o 
   1   2   9      546.42      578.13      9.86 o 
   2   2   9      756.43      836.39     17.15 o 
   3   2   9     1820.57     1870.73     42.49 o 
   4   2   9      322.53      304.43      4.74 o 
   5   2   9     1022.62     1045.97     21.20 o 
   6   2   9      430.05      438.78     10.62 o 
   7   2   9      407.76      420.30     12.85 o 
   8   2   9      274.01      254.33     11.33 o 
   9   2   9        0.88        6.49      4.33 o 
  -9   3   9       62.52       41.91     13.97 o 
  -8   3   9       83.63       82.10     25.90 o 
  -7   3   9       44.23       47.62     11.59 o 
  -6   3   9      209.87      196.42      7.94 o 
  -5   3   9     1056.92     1028.36     19.85 o 
  -4   3   9      530.93      545.18     10.04 o 
  -3   3   9      265.24      280.56      4.73 o 
  -2   3   9      311.70      256.21      6.52 o 
  -1   3   9      288.23      282.92      7.20 o 
   0   3   9       36.32       27.12      1.57 o 
   1   3   9      277.93      271.82      5.70 o 
   2   3   9      322.72      273.70      6.05 o 
   3   3   9      264.39      286.07      4.65 o 
   4   3   9      518.16      520.78      9.25 o 
   5   3   9     1054.54     1048.42     20.69 o 
   6   3   9      203.34      192.83      5.29 o 
   7   3   9       37.21       39.15      6.72 o 
   8   3   9       80.26       96.77     11.23 o 
   9   3   9       62.43       50.45     13.29 o 
  -9   4   9      446.91      456.14     21.41 o 
  -8   4   9       75.72       61.17     18.93 o 
  -7   4   9      126.23      124.75      8.71 o 
  -6   4   9      647.81      634.94     19.81 o 
  -5   4   9     2023.00     2071.43     37.15 o 
  -4   4   9      241.55      242.79      5.65 o 
  -3   4   9       79.86      108.43     12.32 o 
  -2   4   9      944.00      987.93     16.98 o 
  -1   4   9     3533.27     3519.93     43.87 o 
   0   4   9     1019.23      975.40     20.82 o 
   1   4   9     3555.93     3541.06     38.16 o 
   2   4   9      955.47     1010.82     15.21 o 
   3   4   9       79.13       94.06      3.96 o 
   4   4   9      225.44      218.22      6.14 o 
   5   4   9     1980.23     1949.55     35.19 o 
   6   4   9      628.95      600.46     15.49 o 
   7   4   9      122.39      127.79      8.36 o 
   8   4   9       73.53       62.13     15.37 o 
   9   4   9      441.32      420.20     28.91 o 
  -9   5   9        3.18        6.62      7.08 o 
  -8   5   9       63.58       53.44     20.95 o 
  -7   5   9      909.77     1013.45     21.06 o 
  -6   5   9      604.30      585.27     17.13 o 
  -5   5   9      266.06      238.60      7.76 o 
  -4   5   9       72.70       75.83      5.20 o 
  -3   5   9       70.42       72.75     13.28 o 
  -2   5   9       13.38       16.04      3.07 o 
  -1   5   9      863.70      887.42     12.33 o 
   0   5   9     1500.51     1369.90     18.95 o 
   1   5   9      873.81      912.10     13.63 o 
   2   5   9       13.52       11.48      2.01 o 
   3   5   9       76.58       72.47      3.30 o 
   4   5   9       75.78       72.28      4.54 o 
   5   5   9      267.63      250.65      6.53 o 
   6   5   9      595.57      570.75     13.79 o 
   7   5   9      891.79      920.88     23.66 o 
   8   5   9       67.57       56.72     13.50 o 
   9   5   9        2.63        6.77      4.56 o 
  -8   6   9       42.83       29.00     10.62 o 
  -7   6   9      175.12      165.40     10.65 o 
  -6   6   9      344.30      352.47     12.44 o 
  -5   6   9      230.04      229.02      6.43 o 
  -4   6   9     1934.95     1986.35     36.63 o 
  -3   6   9      526.21      554.46     15.08 o 
  -2   6   9      104.13      112.34      3.47 o 
  -1   6   9     1002.08      962.86     13.59 o 
   0   6   9      625.32      660.56      9.10 o 
   1   6   9      986.23      911.68     12.88 o 
   2   6   9      110.12      106.03      3.75 o 
   3   6   9      504.61      530.48      9.72 o 
   4   6   9     1928.31     1963.89     38.49 o 
   5   6   9      227.23      213.82      5.96 o 
   6   6   9      335.44      335.84     10.30 o 
   7   6   9      169.92      167.25      9.08 o 
   8   6   9       43.66       34.47      8.95 o 
  -8   7   9       35.03       29.07     11.39 o 
  -7   7   9      296.06      304.37     15.63 o 
  -6   7   9       11.73       12.28      4.76 o 
  -5   7   9      935.35      940.61     21.99 o 
  -4   7   9      621.16      625.54     13.53 o 
  -3   7   9      938.88      927.49     18.31 o 
  -2   7   9      448.63      481.22     11.34 o 
  -1   7   9      946.08      904.43     15.18 o 
   0   7   9       11.21       14.99      2.48 o 
   1   7   9      936.57      907.41     12.32 o 
   2   7   9      443.59      468.46     10.92 o 
   3   7   9      936.46      895.27     17.34 o 
   4   7   9      614.88      615.22     14.46 o 
   5   7   9      919.94      945.33     24.07 o 
   6   7   9       11.12       13.47      4.46 o 
   7   7   9      288.72      296.83     11.97 o 
   8   7   9       35.79       23.15      6.68 o 
  -8   8   9        0.40        7.41      4.91 o 
  -7   8   9       76.06       71.85     21.98 o 
  -6   8   9      700.91      720.06     22.01 o 
  -5   8   9      680.91      658.54     17.16 o 
  -4   8   9       96.56       89.28      8.33 o 
  -3   8   9     1271.52     1275.44     27.15 o 
  -2   8   9      710.85      712.82     13.90 o 
  -1   8   9      270.49      266.12      7.82 o 
   0   8   9       52.44       46.75      3.20 o 
   1   8   9      272.80      268.33      6.23 o 
   2   8   9      695.14      706.32     13.74 o 
   3   8   9     1259.71     1278.96     23.65 o 
   4   8   9       97.76       89.99      5.84 o 
   5   8   9      678.37      676.26     17.63 o 
   6   8   9      712.82      730.07     22.17 o 
   7   8   9       78.23       61.70     12.84 o 
   8   8   9        0.14        4.18      4.96 o 
  -8   9   9      384.03      377.52     18.04 o 
  -7   9   9      459.40      470.14     20.02 o 
  -6   9   9      194.12      191.46     15.58 o 
  -5   9   9      595.47      606.79     18.01 o 
  -4   9   9      188.34      188.48      6.58 o 
  -3   9   9      306.94      295.36      7.77 o 
  -2   9   9      387.94      373.00      8.64 o 
  -1   9   9      564.36      523.51     11.11 o 
   0   9   9     4098.44     4019.40     53.43 o 
   1   9   9      565.01      500.13      8.66 o 
   2   9   9      382.33      377.53      8.20 o 
   3   9   9      321.20      335.67      9.32 o 
   4   9   9      184.90      181.88      8.17 o 
   5   9   9      577.63      582.53     20.45 o 
   6   9   9      194.36      189.17     11.56 o 
   7   9   9      446.93      465.68     17.41 o 
   8   9   9      379.23      370.34     16.75 o 
  -7  10   9       53.45       45.55     12.51 o 
  -6  10   9      318.32      310.63     12.22 o 
  -5  10   9       82.87       74.43     13.73 o 
  -4  10   9      823.97      856.57     21.66 o 
  -3  10   9      223.10      205.52      7.65 o 
  -2  10   9       89.73       89.53      7.53 o 
  -1  10   9      620.65      608.59     14.07 o 
   0  10   9        3.00        0.76      3.60 o 
   1  10   9      630.67      628.52     13.53 o 
   2  10   9       94.98       84.27      5.05 o 
   3  10   9      224.29      207.23      5.38 o 
   4  10   9      816.03      827.65     20.78 o 
   5  10   9       80.60       70.40     14.73 o 
   6  10   9      327.65      335.11     14.15 o 
   7  10   9       53.83       55.72     11.92 o 
  -7  11   9       69.73       60.49     13.76 o 
  -6  11   9       36.11       31.97      7.30 o 
  -5  11   9       33.32       28.34      5.92 o 
  -4  11   9       21.93       20.49      4.52 o 
  -3  11   9       66.58       60.66     10.62 o 
  -2  11   9      502.89      490.07     13.20 o 
  -1  11   9      285.35      302.38     11.06 o 
   0  11   9       12.81        7.07      3.16 o 
   1  11   9      292.35      292.60      8.32 o 
   2  11   9      495.66      470.71     13.63 o 
   3  11   9       68.54       61.04      9.05 o 
   4  11   9       19.33       13.46      3.84 o 
   5  11   9       30.80       22.15      7.56 o 
   6  11   9       38.49       36.86      9.62 o 
   7  11   9       63.75       61.22     13.34 o 
  -6  12   9      115.41      102.03     22.69 o 
  -5  12   9      134.65      136.13      8.18 o 
  -4  12   9      672.79      716.34     21.31 o 
  -3  12   9      270.33      280.28     10.47 o 
  -2  12   9      216.21      206.65      8.44 o 
  -1  12   9       14.43        9.98      4.83 o 
   0  12   9       54.92       46.50      6.72 o 
   1  12   9       13.79        9.46      3.37 o 
   2  12   9      213.41      185.11      8.58 o 
   3  12   9      267.58      283.61     11.50 o 
   4  12   9      672.61      669.94     24.71 o 
   5  12   9      136.52      143.13     12.56 o 
   6  12   9      111.86       97.58     20.40 o 
  -6  13   9       90.89       64.67     14.12 o 
  -5  13   9      189.95      220.45     25.42 o 
  -4  13   9      235.74      253.23     14.80 o 
  -3  13   9       71.46       70.85     12.13 o 
  -2  13   9       49.55       48.34      7.74 o 
  -1  13   9      137.05      156.10      9.52 o 
   0  13   9      539.05      533.14     15.51 o 
   1  13   9      139.40      148.11     12.35 o 
   2  13   9       46.94       60.23     11.15 o 
   3  13   9       72.40       74.03     13.79 o 
   4  13   9      234.66      219.63     13.45 o 
   5  13   9      186.74      193.06     11.24 o 
   6  13   9       87.88       58.66     15.01 o 
  -5  14   9      101.74       72.19     15.91 o 
  -4  14   9       13.30       10.10      3.83 o 
  -3  14   9       56.20       45.70      8.22 o 
  -2  14   9      195.19      206.03      9.46 o 
  -1  14   9       81.30       77.89     12.48 o 
   0  14   9        3.42        9.00      4.19 o 
   1  14   9       78.10       85.74     12.91 o 
   2  14   9      194.24      181.95     10.21 o 
   3  14   9       57.10       44.27      9.05 o 
   4  14   9       13.11        5.29      7.96 o 
   5  14   9      100.19       83.37     27.26 o 
  -4  15   9       17.46       18.10      4.91 o 
  -3  15   9       65.11       64.01     10.26 o 
  -2  15   9       15.25       15.71      4.73 o 
  -1  15   9      285.44      269.54     12.96 o 
   0  15   9      431.88      439.91     18.94 o 
   1  15   9      288.13      285.57     15.20 o 
   2  15   9       16.03       12.84      6.31 o 
   3  15   9       68.06       61.48     12.72 o 
   4  15   9       18.58       13.70      9.38 o 
  -3  16   9      140.98      155.99     14.69 o 
  -2  16   9       14.92       11.23      4.33 o 
  -1  16   9       46.72       45.71      9.60 o 
   0  16   9       75.70       72.96     15.55 o 
   1  16   9       50.01       37.16     11.75 o 
   2  16   9       15.49       11.26      3.96 o 
   3  16   9      135.59      124.84     28.20 o 
   0   0  10      327.02      388.21      9.11 o 
   1   0  10      212.79      244.74      5.25 o 
   2   0  10      275.37      234.44      3.94 o 
   3   0  10      197.14      160.95      3.48 o 
   4   0  10      159.53      144.44      5.54 o 
   5   0  10       10.65       13.25      3.43 o 
   6   0  10      523.16      495.48     14.19 o 
   7   0  10       13.07        7.32      4.41 o 
   8   0  10       40.12       27.99      9.46 o 
   9   0  10      161.61      171.15     25.37 o 
  -9   1  10      378.62      367.95     21.59 o 
  -8   1  10      476.05      479.35     18.80 o 
  -7   1  10      356.04      365.63     11.44 o 
  -6   1  10      475.74      466.45     15.43 o 
  -5   1  10      728.67      706.07     19.10 o 
  -4   1  10      161.62      166.96      6.44 o 
  -3   1  10      100.99      108.12      4.45 o 
  -2   1  10      144.91      138.89      3.85 o 
  -1   1  10      643.98      636.41     10.53 o 
   0   1  10     1560.98     1560.23     20.97 o 
   1   1  10      633.28      630.52     10.79 o 
   2   1  10      144.08      140.98      2.99 o 
   3   1  10       88.68       92.11      3.11 o 
   4   1  10      150.25      152.78      4.91 o 
   5   1  10      747.67      756.39     14.36 o 
   6   1  10      466.72      463.52     11.85 o 
   7   1  10      361.72      374.29     14.70 o 
   8   1  10      480.11      500.05     16.90 o 
   9   1  10      372.89      385.85     26.17 o 
  -9   2  10       10.19       14.34      6.25 o 
  -8   2  10      146.88      163.46     30.19 o 
  -7   2  10      130.06      121.53     28.77 o 
  -6   2  10      506.60      495.84     14.34 o 
  -5   2  10      538.99      524.25     11.60 o 
  -4   2  10      526.35      478.52      9.30 o 
  -3   2  10       82.43       82.45      3.49 o 
  -2   2  10      873.07      955.61     13.68 o 
  -1   2  10      469.77      422.43      8.90 o 
   0   2  10      263.66      277.52      5.39 o 
   1   2  10      462.80      435.06      7.55 o 
   2   2  10      910.24      998.10     21.56 o 
   3   2  10       86.95       81.29      2.61 o 
   4   2  10      526.10      480.77      9.18 o 
   5   2  10      540.47      547.00     11.89 o 
   6   2  10      488.84      496.57     11.95 o 
   7   2  10      137.45      135.13      7.57 o 
   8   2  10      147.62      150.24     34.94 o 
   9   2  10       11.40       14.20     11.37 o 
  -9   3  10       30.57       23.80     12.37 o 
  -8   3  10      136.99      121.92     35.57 o 
  -7   3  10      589.34      634.76     22.30 o 
  -6   3  10       60.29       65.12     13.92 o 
  -5   3  10      292.19      314.24      7.36 o 
  -4   3  10       59.33       52.14      2.92 o 
  -3   3  10       88.49       87.73      2.74 o 
  -2   3  10      967.58      930.36     12.88 o 
  -1   3  10      566.86      517.65      8.94 o 
   0   3  10        3.83        4.16      1.02 o 
   1   3  10      551.02      509.03     10.47 o 
   2   3  10      952.19      941.17     14.26 o 
   3   3  10       81.96       82.64      3.18 o 
   4   3  10       62.07       57.96      6.68 o 
   5   3  10      300.33      304.29      8.26 o 
   6   3  10       63.41       56.19     10.38 o 
   7   3  10      597.86      621.83     15.77 o 
   8   3  10      132.92      130.35      9.58 o 
   9   3  10       31.38       27.23      9.01 o 
  -9   4  10       95.20       67.06     19.99 o 
  -8   4  10      116.88      109.90     10.41 o 
  -7   4  10      140.02      137.68     13.79 o 
  -6   4  10      364.61      370.10     13.47 o 
  -5   4  10      182.79      172.87      6.30 o 
  -4   4  10     1734.60     1745.63     33.75 o 
  -3   4  10       68.16       85.10     14.28 o 
  -2   4  10       33.33       49.80      8.79 o 
  -1   4  10      327.62      326.07      5.91 o 
   0   4  10      769.96      798.09     11.44 o 
   1   4  10      344.36      325.06      5.15 o 
   2   4  10       33.57       58.46      4.57 o 
   3   4  10       63.29       68.28      2.63 o 
   4   4  10     1775.93     1726.14     49.22 o 
   5   4  10      188.12      186.49      5.49 o 
   6   4  10      354.29      345.13     11.72 o 
   7   4  10      140.99      144.43      7.65 o 
   8   4  10      113.35       98.35     11.93 o 
   9   4  10       95.00       74.02     21.50 o 
  -8   5  10        5.16        6.35      4.36 o 
  -7   5  10      202.25      207.73     11.75 o 
  -6   5  10      438.05      419.83     19.80 o 
  -5   5  10      246.09      214.65      6.74 o 
  -4   5  10      396.42      426.76     15.90 o 
  -3   5  10      588.78      596.30     13.33 o 
  -2   5  10     1335.28     1338.24     28.25 o 
  -1   5  10      968.35      934.05     14.55 o 
   0   5  10      457.45      480.12      5.28 o 
   1   5  10      996.52     1033.09     13.64 o 
   2   5  10     1348.71     1378.67     20.97 o 
   3   5  10      581.44      572.12      9.70 o 
   4   5  10      404.93      400.64     10.23 o 
   5   5  10      255.68      237.30      5.86 o 
   6   5  10      441.48      452.74     11.77 o 
   7   5  10      200.93      200.34     10.70 o 
   8   5  10        4.89        6.53      4.04 o 
  -8   6  10       77.54       68.60     21.82 o 
  -7   6  10       87.02       63.54     19.70 o 
  -6   6  10      344.77      342.88     11.70 o 
  -5   6  10      153.84      134.86      6.17 o 
  -4   6  10      377.05      391.48     10.76 o 
  -3   6  10       36.13       44.98      8.79 o 
  -2   6  10      278.40      287.17      9.80 o 
  -1   6  10      604.19      630.58     11.35 o 
   0   6  10       15.88       13.12      2.07 o 
   1   6  10      594.32      597.48      8.47 o 
   2   6  10      274.24      268.66      9.04 o 
   3   6  10       35.21       40.93      2.37 o 
   4   6  10      382.93      376.29     10.85 o 
   5   6  10      151.04      133.69      8.26 o 
   6   6  10      335.62      335.50     11.09 o 
   7   6  10       93.30       81.52      7.64 o 
   8   6  10       81.26       71.77     19.58 o 
  -8   7  10        8.92        7.82      5.03 o 
  -7   7  10       47.65       44.73     10.81 o 
  -6   7  10       40.38       35.95      7.28 o 
  -5   7  10      291.16      285.37      9.20 o 
  -4   7  10      250.57      222.37      6.37 o 
  -3   7  10      116.24       97.34      8.83 o 
  -2   7  10      157.00      164.67      8.98 o 
  -1   7  10      575.08      601.20     11.78 o 
   0   7  10     3483.48     3396.48     70.61 o 
   1   7  10      599.82      602.41      9.43 o 
   2   7  10      157.66      167.03      6.30 o 
   3   7  10      116.13       98.54      4.21 o 
   4   7  10      252.14      224.00      8.77 o 
   5   7  10      287.81      273.61      9.85 o 
   6   7  10       45.52       32.72      7.63 o 
   7   7  10       45.63       33.09      7.82 o 
   8   7  10        8.66       13.51      5.70 o 
  -8   8  10       99.19       81.24     19.55 o 
  -7   8  10      202.97      193.90     11.12 o 
  -6   8  10      450.21      468.25     17.06 o 
  -5   8  10      783.72      733.83     19.38 o 
  -4   8  10      121.06      122.52     16.55 o 
  -3   8  10      965.17      950.98     22.59 o 
  -2   8  10     1419.72     1419.43     26.73 o 
  -1   8  10       93.87       94.09      5.41 o 
   0   8  10     2256.18     2267.92     32.98 o 
   1   8  10       97.27       90.00      4.21 o 
   2   8  10     1435.63     1501.45     28.20 o 
   3   8  10      964.15      977.32     19.77 o 
   4   8  10      123.85      124.31      6.55 o 
   5   8  10      795.84      784.27     22.62 o 
   6   8  10      451.03      450.40     14.98 o 
   7   8  10      210.33      221.05     10.89 o 
   8   8  10      101.55       66.08     22.59 o 
  -7   9  10       76.79       67.06     17.72 o 
  -6   9  10      398.43      396.22     15.44 o 
  -5   9  10      143.39      145.45     12.10 o 
  -4   9  10      277.84      293.34     11.28 o 
  -3   9  10      867.25      791.70     21.87 o 
  -2   9  10      375.73      372.67     10.09 o 
  -1   9  10      370.04      355.17     12.30 o 
   0   9  10        0.34        1.63      1.42 o 
   1   9  10      358.66      334.23      6.45 o 
   2   9  10      393.87      387.87      9.10 o 
   3   9  10      876.11      818.67     21.21 o 
   4   9  10      277.66      290.55     10.29 o 
   5   9  10      142.71      151.33      9.10 o 
   6   9  10      397.33      377.72     14.77 o 
   7   9  10       77.36       64.19     14.91 o 
  -7  10  10       14.62       13.30      6.26 o 
  -6  10  10      309.15      286.89     15.41 o 
  -5  10  10      236.34      222.87     10.29 o 
  -4  10  10     1654.82     1693.03     38.65 o 
  -3  10  10      505.59      518.90     14.88 o 
  -2  10  10       82.45       97.32      9.04 o 
  -1  10  10      634.44      651.58     15.35 o 
   0  10  10      238.30      231.68      5.39 o 
   1  10  10      634.50      618.78     15.35 o 
   2  10  10       86.65       89.07      5.71 o 
   3  10  10      500.56      525.35     14.53 o 
   4  10  10     1669.16     1730.48     39.69 o 
   5  10  10      247.38      247.08     12.00 o 
   6  10  10      308.74      320.73     13.91 o 
   7  10  10       14.02       13.90      6.18 o 
  -6  11  10        1.89        8.65      3.85 o 
  -5  11  10       92.11      102.41      8.07 o 
  -4  11  10       99.62      100.17     13.31 o 
  -3  11  10       84.62       98.58     11.66 o 
  -2  11  10      251.69      242.77      8.66 o 
  -1  11  10      886.43      900.03     21.25 o 
   0  11  10        2.94        4.69      2.11 o 
   1  11  10      883.52      865.14     22.07 o 
   2  11  10      248.06      249.89     16.77 o 
   3  11  10       91.47      115.95      8.70 o 
   4  11  10       96.13      113.05      8.50 o 
   5  11  10       88.45      109.10     13.06 o 
   6  11  10        1.27        4.92      4.17 o 
  -6  12  10       24.62       19.71      6.08 o 
  -5  12  10       99.41      109.30     13.93 o 
  -4  12  10       61.22       53.68     11.49 o 
  -3  12  10       16.87       11.97      3.46 o 
  -2  12  10      123.02      135.19      9.22 o 
  -1  12  10      970.99      996.59     23.30 o 
   0  12  10       14.92       13.55      6.31 o 
   1  12  10      968.11     1027.36     30.26 o 
   2  12  10      123.27      145.12     24.38 o 
   3  12  10       17.51       13.88      5.04 o 
   4  12  10       57.33       39.82      9.87 o 
   5  12  10      101.97      100.81     14.78 o 
   6  12  10       24.78       22.29      8.42 o 
  -5  13  10      175.84      198.49     15.09 o 
  -4  13  10       88.29       81.00     12.12 o 
  -3  13  10      473.23      473.60     14.51 o 
  -2  13  10      130.97      122.88     18.16 o 
  -1  13  10       22.57       22.15      4.31 o 
   0  13  10      261.41      277.24     12.21 o 
   1  13  10       22.51       25.64      5.02 o 
   2  13  10      131.56      142.04     22.09 o 
   3  13  10      477.39      482.37     19.39 o 
   4  13  10       89.60       67.32     19.67 o 
   5  13  10      176.03      175.85     17.20 o 
  -5  14  10      239.87      253.10     15.47 o 
  -4  14  10      256.37      248.13     15.51 o 
  -3  14  10      402.22      413.39     13.50 o 
  -2  14  10      374.31      370.20     12.51 o 
  -1  14  10       81.58       75.00     12.81 o 
   0  14  10        0.84        5.93      3.20 o 
   1  14  10       80.43       83.20     14.24 o 
   2  14  10      383.49      350.51     14.48 o 
   3  14  10      394.55      426.24     16.09 o 
   4  14  10      248.74      227.06     17.15 o 
   5  14  10      237.99      254.96     32.15 o 
  -4  15  10      309.58      302.55     18.96 o 
  -3  15  10       64.01       57.97     12.94 o 
  -2  15  10       87.64       75.12     15.02 o 
  -1  15  10       26.37       27.45      6.61 o 
   0  15  10     1438.72     1575.75     42.25 o 
   1  15  10       24.47       25.25      8.11 o 
   2  15  10       87.93       90.95     19.55 o 
   3  15  10       68.14       62.08     13.76 o 
   4  15  10      307.04      294.71     29.70 o 
  -2  16  10      347.13      348.14     17.71 o 
  -1  16  10      451.24      439.85     20.96 o 
   0  16  10       85.30       79.68     19.46 o 
   1  16  10      444.36      465.07     22.29 o 
   2  16  10      344.44      373.95     16.65 o 
   1   0  11      534.71      521.14      7.83 o 
   2   0  11      754.74      866.64     11.94 o 
   3   0  11     1796.31     1833.74     28.09 o 
   4   0  11      396.08      426.25      9.97 o 
   5   0  11       31.76       30.62      6.71 o 
   6   0  11       57.90       62.65      9.36 o 
   7   0  11     1159.02     1227.37     29.57 o 
   8   0  11      185.42      157.23     51.58 o 
   9   0  11       81.44       73.49     23.33 o 
  -9   1  11      223.55      169.49     51.36 o 
  -8   1  11      137.33      109.11     18.99 o 
  -7   1  11       27.77       23.76      5.22 o 
  -6   1  11      283.65      281.97      9.00 o 
  -5   1  11      136.89      127.08      7.80 o 
  -4   1  11     1101.55     1146.58     27.83 o 
  -3   1  11      258.16      275.32      6.24 o 
  -2   1  11      892.26      895.46     12.65 o 
  -1   1  11     3082.35     3270.30     61.52 o 
   0   1  11     1116.66     1077.93     12.85 o 
   1   1  11     3102.38     3083.86     38.99 o 
   2   1  11      906.58      941.00     12.47 o 
   3   1  11      256.58      269.89      5.81 o 
   4   1  11     1103.26     1072.93     16.57 o 
   5   1  11      147.58      138.00      5.18 o 
   6   1  11      280.51      271.02      7.31 o 
   7   1  11       27.41       14.80      4.26 o 
   8   1  11      135.15      121.86     35.59 o 
   9   1  11      223.73      239.46     20.19 o 
  -9   2  11      163.91      206.23     17.36 o 
  -8   2  11       45.23       41.51     12.77 o 
  -7   2  11        8.73       13.39      6.49 o 
  -6   2  11      537.59      551.91     16.80 o 
  -5   2  11     1306.63     1305.21     27.90 o 
  -4   2  11      111.08      126.24      7.04 o 
  -3   2  11      658.59      610.90     11.35 o 
  -2   2  11     1175.20     1256.32     21.90 o 
  -1   2  11       15.36       24.15      4.81 o 
   0   2  11       40.33       29.52      1.72 o 
   1   2  11       15.04       23.95      4.11 o 
   2   2  11     1150.71     1230.45     16.34 o 
   3   2  11      653.33      589.60      9.61 o 
   4   2  11      115.55      123.53      3.87 o 
   5   2  11     1316.03     1299.18     23.98 o 
   6   2  11      530.99      554.50     13.84 o 
   7   2  11        8.97        8.84      4.33 o 
   8   2  11       47.32       46.09      9.26 o 
   9   2  11      166.73      215.67     41.04 o 
  -8   3  11      114.89       85.38     28.12 o 
  -7   3  11       97.26       99.81     11.92 o 
  -6   3  11       35.04       31.54      8.61 o 
  -5   3  11      538.40      523.77     12.41 o 
  -4   3  11      292.22      306.39      9.15 o 
  -3   3  11      706.78      711.44     11.98 o 
  -2   3  11      945.60      966.96     29.38 o 
  -1   3  11      217.92      249.43      7.82 o 
   0   3  11       97.39       94.70      3.19 o 
   1   3  11      214.88      240.74      5.56 o 
   2   3  11      937.57      935.56     13.49 o 
   3   3  11      701.81      713.54     14.43 o 
   4   3  11      282.08      272.24      7.07 o 
   5   3  11      541.98      521.33     12.10 o 
   6   3  11       40.63       41.92      6.75 o 
   7   3  11      102.92       82.55     17.17 o 
   8   3  11      111.51      106.51     10.21 o 
  -8   4  11      253.73      251.26     16.81 o 
  -7   4  11      161.61      177.84     14.01 o 
  -6   4  11       47.13       47.56     11.98 o 
  -5   4  11      683.81      696.07     18.13 o 
  -4   4  11      153.90      165.23      6.93 o 
  -3   4  11      333.02      342.00     14.00 o 
  -2   4  11      316.69      321.57      5.55 o 
  -1   4  11      691.54      708.04     12.20 o 
   0   4  11    11928.95    11639.84    183.15 o 
   1   4  11      698.35      717.96     10.68 o 
   2   4  11      321.96      324.70      5.50 o 
   3   4  11      335.25      370.57     10.85 o 
   4   4  11      159.22      162.88      5.54 o 
   5   4  11      660.58      675.44     16.26 o 
   6   4  11       51.66       52.45      8.80 o 
   7   4  11      162.92      175.67      6.89 o 
   8   4  11      258.13      254.15     11.22 o 
  -8   5  11       61.28       46.86     17.91 o 
  -7   5  11       16.68       15.23      7.33 o 
  -6   5  11      941.08      934.69     25.31 o 
  -5   5  11      736.79      723.82     21.74 o 
  -4   5  11      788.32      837.87     21.86 o 
  -3   5  11      198.29      172.08      8.23 o 
  -2   5  11      451.38      466.18     13.75 o 
  -1   5  11      749.43      777.09     14.98 o 
   0   5  11      735.97      686.52     10.63 o 
   1   5  11      745.98      796.21     11.24 o 
   2   5  11      436.59      455.93     13.57 o 
   3   5  11      206.37      189.54      8.09 o 
   4   5  11      803.10      801.76     18.85 o 
   5   5  11      729.05      748.18     19.75 o 
   6   5  11      927.71      963.42     24.35 o 
   7   5  11       17.65       13.85      4.61 o 
   8   5  11       65.24       61.70     16.21 o 
  -8   6  11      104.53       78.61     23.45 o 
  -7   6  11      138.79      148.38      9.71 o 
  -6   6  11        1.55        0.09      3.86 o 
  -5   6  11       18.18       20.55      4.60 o 
  -4   6  11     1465.34     1448.99     31.22 o 
  -3   6  11     1526.09     1582.53     32.70 o 
  -2   6  11     1421.73     1380.75     44.71 o 
  -1   6  11     2387.25     2477.42     59.07 o 
   0   6  11       34.31       40.18      2.87 o 
   1   6  11     2426.41     2452.28     41.56 o 
   2   6  11     1397.71     1415.52     24.12 o 
   3   6  11     1502.03     1546.82     31.11 o 
   4   6  11     1494.92     1460.29     31.21 o 
   5   6  11       17.22       22.55      4.66 o 
   6   6  11        1.18        2.82      3.07 o 
   7   6  11      133.38      145.08      8.08 o 
   8   6  11      103.43       73.51     18.97 o 
  -8   7  11      186.46      192.04     24.54 o 
  -7   7  11       86.93       62.43     18.30 o 
  -6   7  11       16.05       15.41      5.77 o 
  -5   7  11      209.77      194.93      6.23 o 
  -4   7  11      973.24     1013.39     26.56 o 
  -3   7  11      127.26      150.79      7.41 o 
  -2   7  11       55.38       53.82     11.71 o 
  -1   7  11      658.93      708.34     17.18 o 
   0   7  11       48.56       43.92      2.87 o 
   1   7  11      659.97      676.99     11.29 o 
   2   7  11       54.74       53.41      9.76 o 
   3   7  11      124.19      131.91      9.15 o 
   4   7  11      955.52      978.20     24.90 o 
   5   7  11      208.99      191.54      6.60 o 
   6   7  11       18.03       17.95      3.99 o 
   7   7  11       83.43       93.73      9.27 o 
   8   7  11      187.43      207.58     19.07 o 
  -7   8  11      128.03      118.99     34.77 o 
  -6   8  11       31.86       23.39      5.88 o 
  -5   8  11      370.22      348.50     12.23 o 
  -4   8  11       95.47      112.75      7.56 o 
  -3   8  11      185.26      174.66      9.10 o 
  -2   8  11      447.01      461.24     11.94 o 
  -1   8  11     1004.20     1032.00     23.19 o 
   0   8  11      392.32      398.34      8.15 o 
   1   8  11      987.77     1019.29     17.77 o 
   2   8  11      464.86      476.00     11.61 o 
   3   8  11      195.82      197.80      6.74 o 
   4   8  11      102.55      109.17     10.14 o 
   5   8  11      367.97      362.33     11.58 o 
   6   8  11       30.69       25.12      5.98 o 
   7   8  11      123.81      126.78     12.59 o 
  -7   9  11       57.63       41.56     12.74 o 
  -6   9  11      460.21      463.48     21.91 o 
  -5   9  11       70.44       66.69     12.78 o 
  -4   9  11      208.62      222.74      8.52 o 
  -3   9  11       56.75       58.68      9.66 o 
  -2   9  11       90.05       84.19      7.33 o 
  -1   9  11      939.50      940.91     21.55 o 
   0   9  11      742.90      736.00     15.41 o 
   1   9  11      955.33     1008.97     20.08 o 
   2   9  11       92.38       90.26     13.76 o 
   3   9  11       54.13       50.08      9.44 o 
   4   9  11      206.56      198.78      6.33 o 
   5   9  11       75.25       74.35     14.28 o 
   6   9  11      443.82      449.99     15.41 o 
   7   9  11       53.30       42.01     11.85 o 
  -7  10  11       34.25       29.81      8.78 o 
  -6  10  11      708.72      716.15     22.53 o 
  -5  10  11      447.70      442.66     15.54 o 
  -4  10  11      234.41      236.89     16.47 o 
  -3  10  11      548.01      533.70     14.83 o 
  -2  10  11      108.98      116.19     13.57 o 
  -1  10  11       84.23       86.35      9.31 o 
   0  10  11       62.39       60.47      7.56 o 
   1  10  11       89.58       89.28      5.75 o 
   2  10  11      107.51      104.61      6.57 o 
   3  10  11      559.45      552.24     15.05 o 
   4  10  11      236.33      242.82     10.36 o 
   5  10  11      439.84      424.86     17.45 o 
   6  10  11      707.26      731.19     36.25 o 
   7  10  11       37.16       37.71     10.59 o 
  -6  11  11       33.51       24.77      5.98 o 
  -5  11  11       98.18       83.97     14.91 o 
  -4  11  11      237.78      211.79     10.15 o 
  -3  11  11      139.18      148.78      9.81 o 
  -2  11  11       30.08       30.20      6.17 o 
  -1  11  11      203.68      218.09      6.80 o 
   0  11  11       23.71       27.33      6.20 o 
   1  11  11      208.65      209.56     13.33 o 
   2  11  11       33.46       32.89      6.94 o 
   3  11  11      149.63      154.24      6.88 o 
   4  11  11      231.38      213.15     10.32 o 
   5  11  11       94.75       80.61     16.94 o 
   6  11  11       37.38       32.01      8.01 o 
  -6  12  11       37.20       34.80      8.83 o 
  -5  12  11      740.96      765.24     28.83 o 
  -4  12  11      338.34      338.86     12.38 o 
  -3  12  11      212.20      224.61      8.23 o 
  -2  12  11       29.67       36.98      7.88 o 
  -1  12  11      312.10      299.27     10.28 o 
   0  12  11      134.83      142.17     24.84 o 
   1  12  11      313.41      310.47     12.89 o 
   2  12  11       32.94       33.03      7.32 o 
   3  12  11      221.33      222.02      8.49 o 
   4  12  11      341.29      326.78     14.85 o 
   5  12  11      736.39      745.06     22.64 o 
   6  12  11       36.77       30.19     10.24 o 
  -5  13  11       21.27       14.64      3.89 o 
  -4  13  11       16.30        9.41      4.79 o 
  -3  13  11      246.33      237.51     13.48 o 
  -2  13  11       56.85       60.54      8.98 o 
  -1  13  11      265.78      273.62     15.50 o 
   0  13  11      433.61      463.84     17.81 o 
   1  13  11      262.16      267.00     14.92 o 
   2  13  11       53.11       60.85     15.27 o 
   3  13  11      249.21      248.46     15.35 o 
   4  13  11       14.23       17.18      5.97 o 
   5  13  11       23.68       11.13      5.29 o 
  -4  14  11       65.18       45.39     10.28 o 
  -3  14  11      108.03      108.76     19.62 o 
  -2  14  11       68.67       64.91     12.17 o 
  -1  14  11      190.18      165.88     29.46 o 
   0  14  11      319.13      304.91     18.10 o 
   1  14  11      189.77      175.79     15.11 o 
   2  14  11       68.98       61.44     15.01 o 
   3  14  11      112.73      107.63     19.30 o 
   4  14  11       63.60       52.31     14.13 o 
  -3  15  11      208.95      216.29     19.67 o 
  -2  15  11      195.85      199.56     12.17 o 
  -1  15  11      207.95      235.88     15.12 o 
   0  15  11       35.87       34.30      8.97 o 
   1  15  11      205.26      220.48     18.58 o 
   2  15  11      198.69      204.46     22.28 o 
   3  15  11      213.16      209.56     20.16 o 
  -1  16  11      243.23      270.83     17.16 o 
   0  16  11      209.54      234.50     23.65 o 
   1  16  11      237.77      234.98     15.01 o 
   0   0  12      431.20      412.55      9.10 o 
   1   0  12       30.03       43.27      2.81 o 
   2   0  12      216.66      256.54      5.45 o 
   3   0  12      382.88      376.91     12.45 o 
   4   0  12     2185.40     2287.90     41.80 o 
   5   0  12       87.82       91.75      7.19 o 
   6   0  12      728.61      712.99     16.34 o 
   7   0  12        0.00        4.70      4.24 o 
   8   0  12      184.81      150.05     49.19 o 
  -8   1  12      185.15      179.69     18.96 o 
  -7   1  12      146.15      132.38     18.60 o 
  -6   1  12      344.68      361.58     11.57 o 
  -5   1  12      402.05      402.91     12.85 o 
  -4   1  12      224.08      223.51      7.30 o 
  -3   1  12       17.69       17.62      3.52 o 
  -2   1  12       10.24       11.40      2.67 o 
  -1   1  12      176.31      173.22      4.91 o 
   0   1  12       31.31       27.85      2.62 o 
   1   1  12      184.79      182.20      4.27 o 
   2   1  12        8.13        9.40      2.21 o 
   3   1  12       19.61       20.95      4.07 o 
   4   1  12      231.32      227.33      5.38 o 
   5   1  12      399.17      384.66     10.99 o 
   6   1  12      350.13      370.73     10.44 o 
   7   1  12      149.62      151.46     15.20 o 
   8   1  12      180.07      183.73     25.90 o 
  -8   2  12      163.10      148.29     47.23 o 
  -7   2  12      701.83      751.51     29.36 o 
  -6   2  12     1046.29     1068.23     33.49 o 
  -5   2  12      363.86      392.01     13.66 o 
  -4   2  12       11.03        8.26      3.59 o 
  -3   2  12      206.76      211.24      9.14 o 
  -2   2  12     1044.26     1089.58     16.93 o 
  -1   2  12     1548.86     1659.69     42.27 o 
   0   2  12      551.62      465.91      7.77 o 
   1   2  12     1550.61     1609.71     20.29 o 
   2   2  12     1046.43     1072.21     15.66 o 
   3   2  12      211.96      217.54      5.61 o 
   4   2  12       13.56       14.88      3.06 o 
   5   2  12      357.28      373.64     10.09 o 
   6   2  12     1050.55     1063.65     23.85 o 
   7   2  12      707.16      768.90     23.99 o 
   8   2  12      164.12      184.43     13.61 o 
  -8   3  12      227.60      238.63     20.18 o 
  -7   3  12       44.79       38.49     10.38 o 
  -6   3  12      141.60      129.45     11.17 o 
  -5   3  12      157.95      157.32      8.30 o 
  -4   3  12      279.10      260.39      8.43 o 
  -3   3  12      234.41      226.44      5.64 o 
  -2   3  12      530.53      547.85     11.02 o 
  -1   3  12      296.53      294.21      8.09 o 
   0   3  12      189.13      200.33      3.75 o 
   1   3  12      316.23      321.41      4.54 o 
   2   3  12      529.95      549.99     15.71 o 
   3   3  12      229.29      219.38      6.95 o 
   4   3  12      277.35      255.36      5.94 o 
   5   3  12      158.06      153.80      6.16 o 
   6   3  12      147.01      125.56      7.44 o 
   7   3  12       42.42       34.72      7.67 o 
   8   3  12      221.13      216.65     10.67 o 
  -8   4  12       53.47       54.00     20.50 o 
  -7   4  12      158.39      160.68     18.76 o 
  -6   4  12       88.87       70.88     16.58 o 
  -5   4  12        3.12        5.72      4.96 o 
  -4   4  12      621.45      628.06     15.36 o 
  -3   4  12     1114.70     1067.06     39.59 o 
  -2   4  12       43.29       43.53      2.12 o 
  -1   4  12     1336.75     1404.58     23.78 o 
   0   4  12      824.94      800.37     13.72 o 
   1   4  12     1338.15     1451.20     21.97 o 
   2   4  12       39.35       39.98      7.14 o 
   3   4  12     1108.67     1075.11     22.47 o 
   4   4  12      624.01      606.60     14.57 o 
   5   4  12        6.23       12.76      3.82 o 
   6   4  12       93.06       78.63      7.08 o 
   7   4  12      157.95      134.27     11.25 o 
   8   4  12       50.24       45.85     11.89 o 
  -8   5  12       30.81       17.35     15.06 o 
  -7   5  12       55.27       36.58     12.87 o 
  -6   5  12       64.22       38.46     16.12 o 
  -5   5  12       36.04       20.49      5.99 o 
  -4   5  12     1544.97     1588.68     49.39 o 
  -3   5  12     1009.01     1039.92     22.81 o 
  -2   5  12      462.96      447.31     12.51 o 
  -1   5  12      343.47      341.20     10.06 o 
   0   5  12      396.91      379.21      8.74 o 
   1   5  12      316.91      330.90      7.32 o 
   2   5  12      461.13      453.51     11.59 o 
   3   5  12     1022.26     1012.31     22.35 o 
   4   5  12     1556.99     1504.29     31.90 o 
   5   5  12       36.88       29.61      5.95 o 
   6   5  12       61.50       54.74     10.90 o 
   7   5  12       58.11       47.22     10.14 o 
   8   5  12       29.42       23.29      7.28 o 
  -8   6  12        6.77        4.46      6.39 o 
  -7   6  12      313.09      352.18     23.87 o 
  -6   6  12        5.63        8.85      3.93 o 
  -5   6  12      299.67      296.99     11.33 o 
  -4   6  12      500.42      455.91     14.17 o 
  -3   6  12      656.08      604.36     16.15 o 
  -2   6  12     1364.17     1340.48     30.41 o 
  -1   6  12     1395.56     1348.21     26.32 o 
   0   6  12     1158.69     1108.85     18.84 o 
   1   6  12     1392.20     1375.95     20.69 o 
   2   6  12     1365.35     1318.63     23.49 o 
   3   6  12      626.64      611.93     15.27 o 
   4   6  12      507.00      479.76     13.76 o 
   5   6  12      310.97      316.17     13.70 o 
   6   6  12        4.73        6.69      2.91 o 
   7   6  12      313.73      357.04     12.22 o 
   8   6  12        7.62        8.42      4.98 o 
  -7   7  12       89.85       76.50     30.04 o 
  -6   7  12       15.78       12.72      4.42 o 
  -5   7  12      478.49      447.49     14.14 o 
  -4   7  12        6.83        5.76      3.65 o 
  -3   7  12       83.99       75.99     11.54 o 
  -2   7  12      199.11      176.98     14.41 o 
  -1   7  12     1391.94     1415.80     33.79 o 
   0   7  12      914.00      937.50     14.58 o 
   1   7  12     1403.41     1417.82     22.72 o 
   2   7  12      204.62      189.46      7.69 o 
   3   7  12       80.97       90.94      6.78 o 
   4   7  12        6.35        7.29      3.42 o 
   5   7  12      473.39      459.13     13.34 o 
   6   7  12       15.06       13.55      4.85 o 
   7   7  12       88.13       83.84      9.03 o 
  -7   8  12      282.89      313.34     17.95 o 
  -6   8  12      115.26      117.19      9.32 o 
  -5   8  12       38.74       34.52      6.53 o 
  -4   8  12       63.69       55.40     10.25 o 
  -3   8  12      477.78      451.79     13.37 o 
  -2   8  12      668.29      652.62     16.71 o 
  -1   8  12      366.22      365.66     11.29 o 
   0   8  12     2383.47     2357.94     42.32 o 
   1   8  12      354.00      353.95      9.49 o 
   2   8  12      685.41      663.22     16.16 o 
   3   8  12      481.65      449.31     13.33 o 
   4   8  12       62.19       47.82     10.11 o 
   5   8  12       33.73       30.48      5.97 o 
   6   8  12      115.70      113.49     10.19 o 
   7   8  12      293.92      301.10     13.82 o 
  -7   9  12      128.34      111.03     29.28 o 
  -6   9  12      118.48      100.51     23.07 o 
  -5   9  12      152.76      161.76     26.54 o 
  -4   9  12      148.82      145.39      9.13 o 
  -3   9  12       19.96       18.51      5.39 o 
  -2   9  12      168.94      154.24     11.44 o 
  -1   9  12      358.36      351.17     11.30 o 
   0   9  12       96.56      100.59      4.43 o 
   1   9  12      355.75      339.47     11.72 o 
   2   9  12      170.64      154.39      5.55 o 
   3   9  12       24.09       22.64      4.74 o 
   4   9  12      143.61      134.51      7.79 o 
   5   9  12      153.75      172.93      9.07 o 
   6   9  12      121.47      105.33     14.56 o 
   7   9  12      131.10      118.77     10.99 o 
  -6  10  12        8.76        6.14      5.31 o 
  -5  10  12      761.53      797.67     22.44 o 
  -4  10  12      137.10      143.95      7.88 o 
  -3  10  12      156.70      158.65     11.83 o 
  -2  10  12      648.94      637.82     16.94 o 
  -1  10  12       56.86       60.76      9.59 o 
   0  10  12      167.11      176.57     10.71 o 
   1  10  12       59.24       70.07      5.81 o 
   2  10  12      654.31      657.91     17.22 o 
   3  10  12      148.19      147.14     11.55 o 
   4  10  12      134.04      143.51     12.75 o 
   5  10  12      777.92      794.00     23.65 o 
   6  10  12        8.30        6.21      4.03 o 
  -6  11  12      170.97      168.11     13.10 o 
  -5  11  12       67.85       59.88     10.84 o 
  -4  11  12        0.08        6.63      4.31 o 
  -3  11  12       81.95       84.43     16.22 o 
  -2  11  12      342.99      350.07     12.80 o 
  -1  11  12      379.07      377.22     12.94 o 
   0  11  12      177.12      189.27      9.10 o 
   1  11  12      389.80      389.03     13.67 o 
   2  11  12      336.02      345.23     12.35 o 
   3  11  12       74.83       75.65     12.78 o 
   4  11  12        0.04        5.85      2.86 o 
   5  11  12       67.77       66.12     15.18 o 
   6  11  12      178.11      188.58     12.57 o 
  -5  12  12      176.59      185.64     13.13 o 
  -4  12  12      321.71      327.08     11.39 o 
  -3  12  12      122.69      110.67     17.75 o 
  -2  12  12      252.77      242.31     13.08 o 
  -1  12  12      190.68      214.61     17.77 o 
   0  12  12      579.49      620.28     21.73 o 
   1  12  12      185.26      201.34     22.08 o 
   2  12  12      261.38      282.60     13.85 o 
   3  12  12      126.14      122.40     17.07 o 
   4  12  12      322.55      334.87     15.75 o 
   5  12  12      177.29      216.89     25.62 o 
  -5  13  12      137.05      156.53     16.40 o 
  -4  13  12      193.46      197.14     16.19 o 
  -3  13  12      300.46      311.32     12.32 o 
  -2  13  12      267.45      274.80     12.84 o 
  -1  13  12      419.72      420.33     24.16 o 
   0  13  12      185.40      175.50     15.80 o 
   1  13  12      415.59      405.89     18.30 o 
   2  13  12      262.21      248.77     12.45 o 
   3  13  12      295.91      313.92     13.46 o 
   4  13  12      200.52      211.26     21.13 o 
   5  13  12      134.71      125.80     11.38 o 
  -4  14  12        7.34        6.74      4.79 o 
  -3  14  12       20.85       25.28      7.05 o 
  -2  14  12      816.00      876.36     24.05 o 
  -1  14  12       61.52       56.18      9.60 o 
   0  14  12      122.14      109.62     22.83 o 
   1  14  12       61.63       56.95     12.13 o 
   2  14  12      816.36      869.01     24.06 o 
   3  14  12       21.83       18.13      6.34 o 
   4  14  12        5.63        3.83      5.06 o 
  -2  15  12      195.08      235.86     29.60 o 
  -1  15  12      103.04       93.12     21.27 o 
   0  15  12       19.39       19.10      7.71 o 
   1  15  12       96.54       87.00     17.02 o 
   2  15  12      192.29      209.56     18.98 o 
   1   0  13       61.01       61.78      4.33 o 
   2   0  13       83.59       88.14      3.85 o 
   3   0  13     1890.25     1929.94     39.51 o 
   4   0  13       57.36       48.54      4.55 o 
   5   0  13      263.86      232.24      6.31 o 
   6   0  13       98.23      101.42     15.80 o 
   7   0  13      154.79      144.01     14.25 o 
   8   0  13      126.27       96.71     28.55 o 
  -8   1  13      177.90      218.26     29.90 o 
  -7   1  13      162.87      142.35     27.13 o 
  -6   1  13      326.30      313.16     11.37 o 
  -5   1  13      946.78      933.93     24.58 o 
  -4   1  13      351.88      324.65      8.49 o 
  -3   1  13      305.34      312.08     10.15 o 
  -2   1  13       63.16       65.14      3.46 o 
  -1   1  13     1046.14     1099.23     17.27 o 
   0   1  13     1901.14     1910.33     24.19 o 
   1   1  13     1032.46     1086.89     16.10 o 
   2   1  13       66.17       68.73      3.27 o 
   3   1  13      323.19      336.30      7.88 o 
   4   1  13      362.98      331.27      6.80 o 
   5   1  13      932.69      910.48     19.46 o 
   6   1  13      326.52      338.69      9.72 o 
   7   1  13      160.79      143.88     10.97 o 
   8   1  13      183.75      186.95     18.99 o 
  -8   2  13       87.41      112.39     32.65 o 
  -7   2  13      110.43      108.10     21.88 o 
  -6   2  13       83.54       72.91     15.33 o 
  -5   2  13     1414.87     1420.42     38.38 o 
  -4   2  13     1021.43     1024.14     22.51 o 
  -3   2  13      585.88      612.84     14.69 o 
  -2   2  13     1200.31     1186.45     29.70 o 
  -1   2  13      374.96      383.27     10.18 o 
   0   2  13       85.01       84.50      2.79 o 
   1   2  13      372.95      372.84      8.28 o 
   2   2  13     1200.00     1207.17     19.07 o 
   3   2  13      591.62      607.74     12.62 o 
   4   2  13     1050.59     1037.32     21.42 o 
   5   2  13     1406.89     1389.88     30.43 o 
   6   2  13       84.58       64.09     11.23 o 
   7   2  13      107.82      110.98     10.12 o 
   8   2  13       87.48       90.05     31.42 o 
  -8   3  13      114.96      105.86     35.81 o 
  -7   3  13        5.00        8.01      7.63 o 
  -6   3  13      139.54      131.34     30.00 o 
  -5   3  13       13.41       12.36      5.07 o 
  -4   3  13      968.92      908.41     29.55 o 
  -3   3  13      211.85      204.19      6.05 o 
  -2   3  13      677.30      657.41     17.42 o 
  -1   3  13       49.72       57.04     11.53 o 
   0   3  13      230.16      242.20      6.83 o 
   1   3  13       45.91       44.99      4.65 o 
   2   3  13      690.22      615.81     11.61 o 
   3   3  13      201.91      184.40      7.83 o 
   4   3  13      993.07      972.91     21.78 o 
   5   3  13       12.08        9.96      3.28 o 
   6   3  13      140.65      146.11      6.73 o 
   7   3  13        3.96        7.51      5.43 o 
   8   3  13      118.14      112.43     15.30 o 
  -8   4  13      110.36       82.35     29.09 o 
  -7   4  13      286.92      280.44     17.77 o 
  -6   4  13      143.91      147.32     29.04 o 
  -5   4  13      239.22      244.87      9.53 o 
  -4   4  13      533.85      528.36     14.06 o 
  -3   4  13      785.87      741.93     17.25 o 
  -2   4  13       47.96       48.30      2.52 o 
  -1   4  13     1422.73     1473.61     29.79 o 
   0   4  13     6617.86     6547.12    109.96 o 
   1   4  13     1432.32     1441.16     22.02 o 
   2   4  13       55.32       55.28      8.87 o 
   3   4  13      784.94      765.29     17.16 o 
   4   4  13      527.85      512.25     16.17 o 
   5   4  13      250.82      229.30      7.82 o 
   6   4  13      147.92      143.91      9.63 o 
   7   4  13      287.34      271.93     11.73 o 
   8   4  13      113.41      105.69      9.48 o 
  -8   5  13       56.00       52.08     21.08 o 
  -7   5  13      226.49      229.62     17.17 o 
  -6   5  13      435.25      464.74     20.75 o 
  -5   5  13      495.29      478.41     13.63 o 
  -4   5  13      727.42      757.06     21.31 o 
  -3   5  13      113.57      106.45     19.78 o 
  -2   5  13     1540.10     1542.75     33.26 o 
  -1   5  13      292.34      266.77      8.23 o 
   0   5  13     3710.09     3712.63     61.36 o 
   1   5  13      282.93      266.44      6.70 o 
   2   5  13     1558.54     1607.17     32.50 o 
   3   5  13      115.94      109.67      6.33 o 
   4   5  13      713.03      730.03     19.10 o 
   5   5  13      493.69      476.48     13.88 o 
   6   5  13      442.79      464.51     17.32 o 
   7   5  13      232.01      231.23     11.66 o 
   8   5  13       61.61       50.72     12.56 o 
  -7   6  13       56.61       54.83     15.57 o 
  -6   6  13      215.62      234.69      9.76 o 
  -5   6  13       63.47       47.17      9.74 o 
  -4   6  13      599.73      581.32     16.49 o 
  -3   6  13      547.96      535.67     15.18 o 
  -2   6  13     2396.91     2342.33     46.67 o 
  -1   6  13      840.74      847.55     18.48 o 
   0   6  13      173.07      188.59      5.84 o 
   1   6  13      827.40      851.50     15.30 o 
   2   6  13     2400.68     2322.90     45.47 o 
   3   6  13      569.12      583.27     14.58 o 
   4   6  13      572.87      550.65     16.42 o 
   5   6  13       63.09       47.10      8.47 o 
   6   6  13      212.57      190.78      9.54 o 
   7   6  13       55.75       56.53     10.92 o 
  -7   7  13      192.55      192.67     28.08 o 
  -6   7  13      421.57      457.54     15.44 o 
  -5   7  13      387.10      399.18     15.64 o 
  -4   7  13      641.21      609.94     16.47 o 
  -3   7  13      645.71      658.12     18.95 o 
  -2   7  13      489.90      444.44     15.76 o 
  -1   7  13     1299.32     1343.89     39.21 o 
   0   7  13       53.46       55.93      3.82 o 
   1   7  13     1310.82     1314.83     25.42 o 
   2   7  13      487.88      464.69     11.30 o 
   3   7  13      654.12      651.21     18.19 o 
   4   7  13      654.82      674.08     17.64 o 
   5   7  13      385.05      398.03     14.51 o 
   6   7  13      413.87      438.12     14.73 o 
   7   7  13      189.38      201.67     11.69 o 
  -7   8  13       26.66       19.30      8.33 o 
  -6   8  13       15.85       11.56      4.48 o 
  -5   8  13      553.76      569.73     19.88 o 
  -4   8  13      652.97      634.64     24.41 o 
  -3   8  13       47.75       54.86     11.00 o 
  -2   8  13      134.18      127.43     13.38 o 
  -1   8  13      418.31      430.97     14.78 o 
   0   8  13     2096.50     2118.45     43.51 o 
   1   8  13      419.69      431.41     11.06 o 
   2   8  13      121.32      116.48      5.38 o 
   3   8  13       47.48       58.45     10.99 o 
   4   8  13      658.24      679.67     21.33 o 
   5   8  13      555.59      580.47     18.58 o 
   6   8  13       14.94       13.26      4.39 o 
   7   8  13       27.00       24.90      6.43 o 
  -6   9  13      298.61      280.24     13.33 o 
  -5   9  13       48.30       35.55      9.02 o 
  -4   9  13       92.26       75.70     13.03 o 
  -3   9  13      132.06      132.02     23.61 o 
  -2   9  13      160.46      169.23      7.67 o 
  -1   9  13      915.46      919.64     26.30 o 
   0   9  13      441.92      427.50     14.70 o 
   1   9  13      889.47      861.69     21.28 o 
   2   9  13      162.78      180.98      6.83 o 
   3   9  13      134.51      135.61      6.13 o 
   4   9  13       89.38       78.53     13.76 o 
   5   9  13       50.12       46.64     12.87 o 
   6   9  13      307.37      313.83     11.39 o 
  -6  10  13      195.09      193.59     13.48 o 
  -5  10  13      487.10      486.32     18.23 o 
  -4  10  13       50.42       38.22      6.49 o 
  -3  10  13      337.47      356.37     12.96 o 
  -2  10  13      370.97      370.55     18.85 o 
  -1  10  13      274.70      275.54     11.67 o 
   0  10  13       13.94       15.67      3.83 o 
   1  10  13      268.01      262.09     12.15 o 
   2  10  13      373.83      358.72     12.65 o 
   3  10  13      336.04      340.59     14.43 o 
   4  10  13       49.94       41.66      9.47 o 
   5  10  13      484.20      479.21     15.10 o 
   6  10  13      195.82      185.57     14.79 o 
  -5  11  13       59.30       50.57      9.21 o 
  -4  11  13      109.71      107.25      7.54 o 
  -3  11  13       72.52       91.53     18.26 o 
  -2  11  13      171.84      176.67     15.47 o 
  -1  11  13      363.16      402.40     17.19 o 
   0  11  13       85.10       93.45     14.02 o 
   1  11  13      369.73      368.76     19.80 o 
   2  11  13      164.29      173.79      9.01 o 
   3  11  13       77.77       76.35     12.44 o 
   4  11  13      113.00      105.41     23.25 o 
   5  11  13       60.34       39.45      9.44 o 
  -5  12  13      575.30      596.76     22.58 o 
  -4  12  13      153.24      150.05     13.80 o 
  -3  12  13      313.89      321.63     13.47 o 
  -2  12  13      367.19      355.32     15.55 o 
  -1  12  13      100.91       83.22     16.94 o 
   0  12  13        0.78        3.67      4.28 o 
   1  12  13      102.12      101.55     15.68 o 
   2  12  13      372.80      345.33     14.25 o 
   3  12  13      313.46      333.84     16.78 o 
   4  12  13      155.78      145.08     10.41 o 
   5  12  13      587.42      659.34     25.32 o 
  -4  13  13       64.44       46.78      9.93 o 
  -3  13  13      319.47      315.56     17.11 o 
  -2  13  13       90.82       68.37     13.93 o 
  -1  13  13      254.24      226.20     15.71 o 
   0  13  13      207.86      220.55     12.65 o 
   1  13  13      249.55      250.15     14.78 o 
   2  13  13       87.13       81.75     16.87 o 
   3  13  13      325.45      349.04     15.20 o 
   4  13  13       66.07       54.68     16.08 o 
  -3  14  13       10.58        7.38      3.64 o 
  -2  14  13       80.84       71.11     14.94 o 
  -1  14  13       32.24       33.80      9.06 o 
   0  14  13      267.04      250.17     23.26 o 
   1  14  13       33.42       37.17     11.51 o 
   2  14  13       84.28       69.97     17.20 o 
   3  14  13        9.95       10.73      4.17 o 
  -1  15  13      606.15      685.07     26.07 o 
   0  15  13       45.98       47.33      9.92 o 
   1  15  13      623.98      690.72     26.29 o 
   0   0  14      436.44      441.66     13.33 o 
   1   0  14      527.11      545.15     10.29 o 
   2   0  14       18.59       16.56      3.56 o 
   3   0  14      176.41      176.50      5.91 o 
   4   0  14        2.38        1.65      2.88 o 
   5   0  14        0.27       -0.21      3.64 o 
   6   0  14      662.40      667.50     22.24 o 
   7   0  14      378.51      373.70     20.60 o 
   8   0  14      138.29       91.13     30.93 o 
  -8   1  14      343.05      339.84     23.82 o 
  -7   1  14      181.40      210.90     10.01 o 
  -6   1  14      395.24      409.80     21.78 o 
  -5   1  14      204.49      236.77     10.88 o 
  -4   1  14      331.89      349.09     11.05 o 
  -3   1  14      711.29      627.84     14.69 o 
  -2   1  14      695.14      708.33     22.63 o 
  -1   1  14      758.48      774.38     12.89 o 
   0   1  14      106.54       98.41      4.80 o 
   1   1  14      758.21      745.65     11.74 o 
   2   1  14      712.73      698.37     12.29 o 
   3   1  14      734.27      719.05     14.78 o 
   4   1  14      329.61      328.34      9.33 o 
   5   1  14      203.30      218.74      5.56 o 
   6   1  14      407.76      434.23     14.54 o 
   7   1  14      180.33      186.69     19.84 o 
   8   1  14      344.10      378.99     32.39 o 
  -8   2  14       26.56       15.46     17.40 o 
  -7   2  14       44.93       42.70     11.98 o 
  -6   2  14      187.30      206.50     17.89 o 
  -5   2  14      155.73      146.61     11.22 o 
  -4   2  14      302.28      295.52     12.13 o 
  -3   2  14      625.50      646.29     22.92 o 
  -2   2  14      963.13      964.25     21.47 o 
  -1   2  14      777.47      764.32     14.67 o 
   0   2  14        3.98        5.65      1.45 o 
   1   2  14      787.00      787.63     12.77 o 
   2   2  14      954.22      941.73     17.91 o 
   3   2  14      611.24      589.18     12.47 o 
   4   2  14      310.15      283.07     11.20 o 
   5   2  14      159.60      173.12      5.83 o 
   6   2  14      193.25      194.85      9.63 o 
   7   2  14       46.47       41.52     14.64 o 
   8   2  14       27.93       14.57      8.30 o 
  -8   3  14       66.82       47.80     19.27 o 
  -7   3  14      428.39      454.69     31.48 o 
  -6   3  14      115.91      127.46     12.67 o 
  -5   3  14      205.93      225.83     16.65 o 
  -4   3  14      494.44      484.00     16.29 o 
  -3   3  14      107.75      109.93      4.02 o 
  -2   3  14      445.15      457.54     18.31 o 
  -1   3  14     2100.32     1995.06     38.14 o 
   0   3  14      479.12      455.53     10.65 o 
   1   3  14     2133.58     2107.67     43.06 o 
   2   3  14      466.08      472.69      8.27 o 
   3   3  14      107.98      110.23      7.67 o 
   4   3  14      505.00      505.66     13.59 o 
   5   3  14      198.25      204.21      7.38 o 
   6   3  14      112.43      127.09      9.67 o 
   7   3  14      425.58      438.27     16.12 o 
   8   3  14       68.31       57.07     16.80 o 
  -7   4  14      314.42      349.96     21.49 o 
  -6   4  14       12.70        9.01      6.29 o 
  -5   4  14        5.48        8.87      4.88 o 
  -4   4  14      905.77     1014.60     51.62 o 
  -3   4  14      130.29      124.47      8.96 o 
  -2   4  14       51.71       42.95      3.71 o 
  -1   4  14      881.80      891.97     20.16 o 
   0   4  14     1042.86     1002.39     23.04 o 
   1   4  14      866.64      849.06     13.88 o 
   2   4  14       48.34       42.00      7.25 o 
   3   4  14      124.38      133.38      6.13 o 
   4   4  14      913.53      968.07     23.17 o 
   5   4  14        4.23        6.80      3.26 o 
   6   4  14       13.10       12.36      4.22 o 
   7   4  14      316.03      328.19     11.63 o 
  -7   5  14        1.40        6.74      7.05 o 
  -6   5  14      282.33      284.19     14.38 o 
  -5   5  14      170.58      164.80      7.92 o 
  -4   5  14      304.05      327.24     14.37 o 
  -3   5  14     1178.01     1115.66     33.35 o 
  -2   5  14     2020.51     2098.37     87.79 o 
  -1   5  14      628.66      582.84     16.94 o 
   0   5  14     1914.53     1786.32     37.19 o 
   1   5  14      626.48      593.89     14.83 o 
   2   5  14     2024.31     2012.89     43.20 o 
   3   5  14     1194.54     1095.28     27.01 o 
   4   5  14      310.81      299.85      9.99 o 
   5   5  14      163.00      170.27      9.20 o 
   6   5  14      281.81      268.16     14.66 o 
   7   5  14        1.31        5.28      3.17 o 
  -7   6  14       27.54       25.67      8.84 o 
  -6   6  14      236.70      236.67     11.11 o 
  -5   6  14      478.51      477.84     17.70 o 
  -4   6  14      120.95      126.04     10.54 o 
  -3   6  14      486.46      480.38     16.19 o 
  -2   6  14      296.89      263.74     11.48 o 
  -1   6  14       17.74       17.22      4.85 o 
   0   6  14      718.79      735.22     16.77 o 
   1   6  14       17.26       11.53      3.55 o 
   2   6  14      303.22      296.36      7.08 o 
   3   6  14      476.25      436.10     12.74 o 
   4   6  14      114.60      111.10     17.70 o 
   5   6  14      496.23      466.75     18.40 o 
   6   6  14      240.54      238.62     10.75 o 
   7   6  14       29.53       26.84      8.29 o 
  -7   7  14        0.81        5.22      5.34 o 
  -6   7  14       84.83       89.59     17.02 o 
  -5   7  14       56.12       45.73     10.28 o 
  -4   7  14      412.81      373.71     13.00 o 
  -3   7  14      797.78      803.47     21.28 o 
  -2   7  14       49.99       69.57     10.79 o 
  -1   7  14      203.11      188.80     12.04 o 
   0   7  14     1795.14     1913.53     44.55 o 
   1   7  14      212.23      196.32      5.78 o 
   2   7  14       49.55       59.48     10.79 o 
   3   7  14      796.41      834.96     21.16 o 
   4   7  14      404.04      380.16     11.90 o 
   5   7  14       55.44       47.11      7.50 o 
   6   7  14       87.58       82.38     16.64 o 
   7   7  14        0.86        2.27      2.76 o 
  -6   8  14      167.96      149.72     12.91 o 
  -5   8  14      100.80       86.71     17.59 o 
  -4   8  14       48.25       34.01      6.76 o 
  -3   8  14      581.89      556.34     15.85 o 
  -2   8  14      403.24      412.70     15.81 o 
  -1   8  14      676.48      663.72     19.96 o 
   0   8  14      205.01      189.30      7.98 o 
   1   8  14      679.03      654.58     16.96 o 
   2   8  14      398.80      415.46     12.13 o 
   3   8  14      585.15      545.14     14.99 o 
   4   8  14       50.43       37.68      8.61 o 
   5   8  14       97.51       88.05     16.01 o 
   6   8  14      157.74      142.57      9.58 o 
  -6   9  14      256.54      265.99     16.50 o 
  -5   9  14      343.03      348.38     13.62 o 
  -4   9  14      255.75      253.11     18.87 o 
  -3   9  14       20.84       19.64      6.78 o 
  -2   9  14      208.15      211.96     10.44 o 
  -1   9  14      821.03      781.25     29.80 o 
   0   9  14       38.92       29.09      6.32 o 
   1   9  14      820.31      815.91     23.64 o 
   2   9  14      197.88      204.44      6.26 o 
   3   9  14       20.36       17.94      4.70 o 
   4   9  14      253.87      273.26     11.53 o 
   5   9  14      334.58      346.80     11.86 o 
   6   9  14      262.59      294.31     22.51 o 
  -6  10  14      126.43      102.63     37.05 o 
  -5  10  14       30.01       22.62      6.61 o 
  -4  10  14      602.38      592.45     17.52 o 
  -3  10  14      273.49      283.33     19.01 o 
  -2  10  14       54.54       57.28     11.91 o 
  -1  10  14      398.53      361.61     16.18 o 
   0  10  14        0.22        3.53      3.49 o 
   1  10  14      381.53      354.05     17.62 o 
   2  10  14       49.86       54.71      8.47 o 
   3  10  14      270.31      284.50     12.36 o 
   4  10  14      590.48      588.02     16.63 o 
   5  10  14       31.31       31.40      6.89 o 
   6  10  14      127.17      132.18     15.16 o 
  -5  11  14       60.21       41.32     11.57 o 
  -4  11  14      139.91      134.62     24.28 o 
  -3  11  14      154.71      149.58     12.45 o 
  -2  11  14      226.11      227.81     15.87 o 
  -1  11  14      561.12      578.04     20.98 o 
   0  11  14       10.57       11.42      4.01 o 
   1  11  14      574.72      599.53     27.83 o 
   2  11  14      220.73      225.91     13.68 o 
   3  11  14      150.35      154.69      6.95 o 
   4  11  14      141.96      151.12     10.25 o 
   5  11  14       62.63       45.17     11.26 o 
  -4  12  14      187.70      204.25     16.40 o 
  -3  12  14       42.11       22.77      5.62 o 
  -2  12  14      110.96      112.52     18.45 o 
  -1  12  14      125.95      114.87     20.92 o 
   0  12  14       28.65       31.61      7.20 o 
   1  12  14      131.72      146.11     21.49 o 
   2  12  14      114.58      118.58     19.67 o 
   3  12  14       41.64       28.15      6.94 o 
   4  12  14      187.70      179.67     22.12 o 
  -3  13  14       30.18       22.51      6.83 o 
  -2  13  14       56.87       49.77     12.98 o 
  -1  13  14      143.15      125.07     27.33 o 
   0  13  14      330.48      373.04     17.37 o 
   1  13  14      145.45      135.95     13.43 o 
   2  13  14       57.04       56.93     13.17 o 
   3  13  14       30.95       18.14      7.50 o 
  -2  14  14      193.67      165.93     33.75 o 
  -1  14  14      142.56      122.83     25.50 o 
   0  14  14       12.54       16.00      5.54 o 
   1  14  14      135.35      125.66     13.27 o 
   2  14  14      192.07      188.78     12.76 o 
   1   0  15       45.31       54.89      5.40 o 
   2   0  15      349.39      310.70     10.42 o 
   3   0  15      520.64      418.18     11.94 o 
   4   0  15      607.61      638.15     17.49 o 
   5   0  15      639.75      692.58     20.29 o 
   6   0  15      128.86      118.00     11.04 o 
   7   0  15       82.27       73.86     17.78 o 
  -7   1  15       19.43       15.92      8.43 o 
  -6   1  15       18.70       12.50      6.43 o 
  -5   1  15      250.89      242.47     10.22 o 
  -4   1  15      333.70      352.82     11.60 o 
  -3   1  15      374.85      364.96      8.26 o 
  -2   1  15     1419.75     1441.48     33.92 o 
  -1   1  15      229.55      205.77      7.01 o 
   0   1  15     4065.82     4106.74     77.15 o 
   1   1  15      228.15      203.14      5.32 o 
   2   1  15     1446.51     1472.09     27.79 o 
   3   1  15      369.09      350.22     10.36 o 
   4   1  15      320.90      324.36      9.56 o 
   5   1  15      244.29      253.41     10.47 o 
   6   1  15       20.37       17.06      4.36 o 
   7   1  15       18.63       17.29      7.07 o 
  -7   2  15      214.03      208.75     14.35 o 
  -6   2  15      608.07      609.14     31.73 o 
  -5   2  15       50.84       44.44      9.29 o 
  -4   2  15      607.64      606.29     18.29 o 
  -3   2  15      223.19      223.89      7.03 o 
  -2   2  15      134.84      142.40      6.75 o 
  -1   2  15     2683.62     2756.71     62.84 o 
   0   2  15      542.98      526.67     11.65 o 
   1   2  15     2653.01     2687.71     60.63 o 
   2   2  15      128.50      128.93      5.27 o 
   3   2  15      212.70      207.57      6.24 o 
   4   2  15      613.98      603.68     14.74 o 
   5   2  15       52.39       41.93      7.70 o 
   6   2  15      606.64      662.03     22.63 o 
   7   2  15      216.18      208.33     13.34 o 
  -7   3  15       53.63       53.41     13.49 o 
  -6   3  15       21.17       24.48     13.26 o 
  -5   3  15      712.10      702.11     22.86 o 
  -4   3  15      484.36      465.63     16.37 o 
  -3   3  15      705.41      720.58     21.67 o 
  -2   3  15      176.26      154.53      5.48 o 
  -1   3  15      796.77      797.77     17.73 o 
   0   3  15     1647.06     1665.61     35.03 o 
   1   3  15      812.79      852.83     17.55 o 
   2   3  15      178.80      154.88      5.33 o 
   3   3  15      691.96      736.70     18.03 o 
   4   3  15      500.79      451.21     13.69 o 
   5   3  15      712.87      699.06     17.49 o 
   6   3  15       21.06       22.40      6.78 o 
   7   3  15       49.47       35.68      8.98 o 
  -7   4  15       97.27       99.44     23.48 o 
  -6   4  15      499.24      516.05     19.79 o 
  -5   4  15       33.11       27.07      7.55 o 
  -4   4  15      211.85      225.71     15.64 o 
  -3   4  15      495.09      514.78     21.61 o 
  -2   4  15      585.48      571.34     17.12 o 
  -1   4  15      706.70      697.66     18.29 o 
   0   4  15      890.45      892.61     20.36 o 
   1   4  15      711.70      712.90     16.25 o 
   2   4  15      587.44      556.57     13.50 o 
   3   4  15      480.09      487.78     13.97 o 
   4   4  15      215.23      212.45      7.21 o 
   5   4  15       34.72       21.11      4.90 o 
   6   4  15      508.01      512.88     18.48 o 
   7   4  15       99.99       92.52     21.81 o 
  -7   5  15      190.67      180.83     21.29 o 
  -6   5  15       60.34       52.05     13.40 o 
  -5   5  15      715.09      776.82     25.45 o 
  -4   5  15      491.92      528.55     14.85 o 
  -3   5  15      214.43      213.68     12.59 o 
  -2   5  15      197.13      174.00     10.34 o 
  -1   5  15      306.87      299.87      8.88 o 
   0   5  15     1740.20     1649.07     34.94 o 
   1   5  15      297.82      276.35      8.12 o 
   2   5  15      206.40      203.36      7.85 o 
   3   5  15      223.95      245.94      9.59 o 
   4   5  15      500.47      498.02     13.38 o 
   5   5  15      697.39      712.69     19.18 o 
   6   5  15       60.27       38.10      7.82 o 
   7   5  15      202.48      226.92     15.03 o 
  -7   6  15       54.08       47.84     15.09 o 
  -6   6  15        6.63        6.13      3.04 o 
  -5   6  15      106.98      102.38     10.01 o 
  -4   6  15        0.22       -0.24      4.26 o 
  -3   6  15       93.36       93.19     16.27 o 
  -2   6  15       39.77       34.20      5.67 o 
  -1   6  15      761.22      759.22     20.61 o 
   0   6  15      240.91      217.85      9.13 o 
   1   6  15      741.22      752.51     23.57 o 
   2   6  15       38.69       37.05      6.94 o 
   3   6  15       82.14       74.33     13.15 o 
   4   6  15        0.25        4.29      3.17 o 
   5   6  15      109.67      127.34     12.19 o 
   6   6  15        7.63        8.92      4.09 o 
   7   6  15       56.50       47.54     13.07 o 
  -6   7  15      183.17      184.50     10.02 o 
  -5   7  15      395.49      401.37     16.37 o 
  -4   7  15      189.39      194.98     11.01 o 
  -3   7  15      227.45      233.59      9.24 o 
  -2   7  15      466.82      504.36     30.95 o 
  -1   7  15       49.28       50.04      9.74 o 
   0   7  15       12.82       13.96      4.38 o 
   1   7  15       48.63       49.54     11.94 o 
   2   7  15      462.68      461.84     13.47 o 
   3   7  15      212.92      208.98      8.83 o 
   4   7  15      183.68      195.00      9.93 o 
   5   7  15      403.72      410.74     12.94 o 
   6   7  15      180.43      190.64     11.52 o 
  -6   8  15      107.25       77.90     22.76 o 
  -5   8  15      272.55      301.36     13.84 o 
  -4   8  15       57.25       52.43      8.38 o 
  -3   8  15      217.25      233.63      9.35 o 
  -2   8  15       86.74       80.49     13.25 o 
  -1   8  15      134.71      158.15     26.58 o 
   0   8  15        1.47        3.99      3.96 o 
   1   8  15      137.58      132.86      8.31 o 
   2   8  15       82.43       81.76     14.82 o 
   3   8  15      215.59      235.07      8.96 o 
   4   8  15       59.69       44.11     12.16 o 
   5   8  15      275.41      285.36     10.44 o 
   6   8  15      104.81       68.06     20.11 o 
  -6   9  15      102.49       81.18     27.54 o 
  -5   9  15      393.88      388.35     13.38 o 
  -4   9  15       32.53       23.08      7.04 o 
  -3   9  15      387.47      379.25     13.68 o 
  -2   9  15       90.72       89.47     15.67 o 
  -1   9  15       31.48       36.17      8.01 o 
   0   9  15      252.39      272.21     13.68 o 
   1   9  15       32.13       37.94      9.01 o 
   2   9  15       83.18       69.07     12.54 o 
   3   9  15      368.70      370.72     15.09 o 
   4   9  15       33.68       28.77      8.20 o 
   5   9  15      399.73      388.70     15.68 o 
   6   9  15      100.29       81.86     18.74 o 
  -5  10  15       17.05       17.21      9.24 o 
  -4  10  15       69.48       53.94     12.73 o 
  -3  10  15      103.95       90.86     15.21 o 
  -2  10  15       25.77       27.16      6.29 o 
  -1  10  15      328.59      338.17     14.10 o 
   0  10  15      503.57      504.24     18.22 o 
   1  10  15      315.05      311.47     13.79 o 
   2  10  15       28.83       23.10      6.96 o 
   3  10  15      107.33       98.41     14.69 o 
   4  10  15       68.32       44.78     12.14 o 
   5  10  15       16.18       12.55      4.57 o 
  -5  11  15      312.04      324.18     23.16 o 
  -4  11  15       21.88       18.19      7.65 o 
  -3  11  15       42.82       37.40     10.29 o 
  -2  11  15      165.37      149.20     12.75 o 
  -1  11  15      136.85      131.49     27.40 o 
   0  11  15       50.92       44.55     11.59 o 
   1  11  15      130.35      119.94     11.40 o 
   2  11  15      171.29      178.44      9.78 o 
   3  11  15       42.78       47.53     12.58 o 
   4  11  15       19.71       18.71      6.14 o 
   5  11  15      307.72      306.39     14.00 o 
  -4  12  15      168.26      170.56     17.14 o 
  -3  12  15       50.28       50.27      9.75 o 
  -2  12  15      146.58      144.46     24.23 o 
  -1  12  15       47.97       38.71      9.69 o 
   0  12  15        3.26        8.42      5.65 o 
   1  12  15       52.00       51.89     13.28 o 
   2  12  15      138.20      139.65     10.39 o 
   3  12  15       51.10       34.08      9.00 o 
   4  12  15      172.37      212.57     20.72 o 
  -3  13  15       35.57       30.95      7.99 o 
  -2  13  15      301.18      313.31     17.84 o 
  -1  13  15      199.33      179.36     15.56 o 
   0  13  15       43.16       42.50      9.66 o 
   1  13  15      198.88      181.51     11.89 o 
   2  13  15      297.98      285.24     33.90 o 
   3  13  15       36.47       30.28     12.80 o 
  -1  14  15      208.43      218.41     19.79 o 
   0  14  15       78.48       70.38     15.59 o 
   1  14  15      209.64      206.03     14.56 o 
   0   0  16     2023.09     1995.01     60.96 o 
   1   0  16      600.15      628.90     13.87 o 
   2   0  16      300.23      273.46     12.91 o 
   3   0  16        2.06       11.34      3.80 o 
   4   0  16      162.02      152.91      8.12 o 
   5   0  16      335.15      353.02     14.23 o 
   6   0  16      840.92      940.34     35.36 o 
   7   0  16        6.49        8.42      5.98 o 
  -7   1  16      666.54      699.12     51.33 o 
  -6   1  16      217.19      249.67     15.76 o 
  -5   1  16      381.49      383.60     15.33 o 
  -4   1  16      394.90      414.61     14.42 o 
  -3   1  16      745.47      733.60     21.13 o 
  -2   1  16       90.40       76.73      6.87 o 
  -1   1  16      999.85     1049.77     26.73 o 
   0   1  16      220.01      176.91     10.33 o 
   1   1  16     1000.03     1027.00     20.77 o 
   2   1  16       96.07       87.63      4.65 o 
   3   1  16      742.49      721.19     18.99 o 
   4   1  16      388.01      398.21     18.55 o 
   5   1  16      400.75      409.59     15.39 o 
   6   1  16      218.27      217.05     10.12 o 
   7   1  16      665.30      688.58     34.85 o 
  -7   2  16      184.62      172.87     12.40 o 
  -6   2  16       84.26       69.18     18.56 o 
  -5   2  16      109.36      105.64      9.13 o 
  -4   2  16      488.61      431.22     25.17 o 
  -3   2  16      866.93      935.26     32.34 o 
  -2   2  16        8.45       11.31      4.30 o 
  -1   2  16      413.78      394.22     11.74 o 
   0   2  16      145.37      144.21      7.64 o 
   1   2  16      398.10      368.28      9.58 o 
   2   2  16        8.51       12.30      3.12 o 
   3   2  16      854.76      920.53     21.16 o 
   4   2  16      472.59      426.58     12.65 o 
   5   2  16      110.27      115.73     16.36 o 
   6   2  16       82.68       81.71     18.43 o 
   7   2  16      188.27      175.20     13.42 o 
  -7   3  16       66.34       61.37     15.95 o 
  -6   3  16      145.26      142.31     14.85 o 
  -5   3  16      349.05      355.75     15.62 o 
  -4   3  16      276.24      267.01     11.84 o 
  -3   3  16      574.37      553.54     30.66 o 
  -2   3  16       86.65       93.94      8.41 o 
  -1   3  16       34.87       32.61      5.28 o 
   0   3  16      137.72      157.16      9.62 o 
   1   3  16       32.90       25.29      5.12 o 
   2   3  16       89.79       89.04      4.63 o 
   3   3  16      572.95      577.26     15.96 o 
   4   3  16      275.80      284.79      8.97 o 
   5   3  16      342.44      340.48     12.47 o 
   6   3  16      143.48      148.86      9.29 o 
   7   3  16       64.16       57.78     17.08 o 
  -7   4  16       30.50       32.12     11.01 o 
  -6   4  16      412.28      434.97     17.81 o 
  -5   4  16      675.35      761.62     32.84 o 
  -4   4  16       45.40       32.81      7.90 o 
  -3   4  16      361.39      328.12     13.24 o 
  -2   4  16      444.52      477.90     18.40 o 
  -1   4  16      229.08      228.61      6.00 o 
   0   4  16      367.68      346.98     11.03 o 
   1   4  16      215.11      210.55      7.25 o 
   2   4  16      446.73      445.85     12.38 o 
   3   4  16      354.25      341.83      9.68 o 
   4   4  16       42.66       29.17      5.37 o 
   5   4  16      673.85      693.32     20.87 o 
   6   4  16      417.84      418.79     21.23 o 
   7   4  16       30.67       32.50     13.13 o 
  -7   5  16      142.63      154.01     34.74 o 
  -6   5  16       33.16       29.19     10.18 o 
  -5   5  16      180.87      170.84     11.90 o 
  -4   5  16      461.58      487.97     16.27 o 
  -3   5  16      349.42      343.23     12.91 o 
  -2   5  16      525.15      533.26     28.02 o 
  -1   5  16      694.01      721.04     23.40 o 
   0   5  16      468.75      475.33     15.57 o 
   1   5  16      683.42      690.32     18.89 o 
   2   5  16      506.96      501.28     13.00 o 
   3   5  16      350.29      340.05      9.97 o 
   4   5  16      467.66      473.89     13.53 o 
   5   5  16      179.94      186.16      9.32 o 
   6   5  16       31.83       24.78      6.46 o 
   7   5  16      141.51      144.71     20.77 o 
  -6   6  16       69.23       76.58     16.85 o 
  -5   6  16       35.36       27.30      6.55 o 
  -4   6  16      611.15      608.09     19.93 o 
  -3   6  16      674.66      660.17     18.93 o 
  -2   6  16      139.59      149.81     11.66 o 
  -1   6  16      239.13      228.58     13.53 o 
   0   6  16     1601.21     1635.75     32.51 o 
   1   6  16      238.43      235.06     11.09 o 
   2   6  16      148.32      134.42      6.28 o 
   3   6  16      681.89      667.15     17.52 o 
   4   6  16      600.14      601.20     18.70 o 
   5   6  16       39.50       28.68      6.38 o 
   6   6  16       71.42       69.00     15.10 o 
  -6   7  16      100.16       85.68     20.44 o 
  -5   7  16      101.88       94.56     19.31 o 
  -4   7  16      251.42      250.75      8.71 o 
  -3   7  16       19.42       16.45      4.48 o 
  -2   7  16     1122.84     1098.56     27.82 o 
  -1   7  16      250.02      258.21     10.89 o 
   0   7  16       77.73       63.35     11.17 o 
   1   7  16      245.69      264.98     21.51 o 
   2   7  16     1089.77     1051.31     28.38 o 
   3   7  16       20.05        9.14      3.46 o 
   4   7  16      245.47      246.62     10.26 o 
   5   7  16      100.25      106.20      7.24 o 
   6   7  16       98.23      109.46     12.83 o 
  -6   8  16      408.47      447.49     19.86 o 
  -5   8  16       33.31       35.66      7.69 o 
  -4   8  16      530.57      570.51     17.05 o 
  -3   8  16       59.30       57.90     11.27 o 
  -2   8  16      168.06      169.32     15.99 o 
  -1   8  16      473.48      456.82     28.07 o 
   0   8  16        1.73        1.34      4.43 o 
   1   8  16      486.51      462.35     20.28 o 
   2   8  16      171.33      166.06      8.79 o 
   3   8  16       57.26       60.21     13.92 o 
   4   8  16      525.59      544.51     17.76 o 
   5   8  16       33.83       26.30      8.94 o 
   6   8  16      395.60      392.67     14.87 o 
  -5   9  16       47.78       35.63      9.02 o 
  -4   9  16      307.97      298.04     11.01 o 
  -3   9  16      203.90      200.35      9.91 o 
  -2   9  16      506.20      498.27     17.65 o 
  -1   9  16       45.79       49.99      9.50 o 
   0   9  16        5.20        5.24      4.01 o 
   1   9  16       50.44       52.86     10.43 o 
   2   9  16      494.48      517.63     21.83 o 
   3   9  16      206.22      221.38     14.72 o 
   4   9  16      298.64      292.16     15.27 o 
   5   9  16       49.38       50.66      9.99 o 
  -5  10  16       97.07       84.26     25.87 o 
  -4  10  16       67.66       57.73     14.06 o 
  -3  10  16       98.36       83.47     11.98 o 
  -2  10  16      729.29      695.30     22.36 o 
  -1  10  16       86.06       69.56     13.40 o 
   0  10  16      456.98      485.63     18.24 o 
   1  10  16       89.96       82.69     15.68 o 
   2  10  16      728.34      697.99     21.30 o 
   3  10  16      100.39       69.75     30.76 o 
   4  10  16       68.38       56.41     13.38 o 
   5  10  16       94.27       83.97     20.95 o 
  -4  11  16       43.08       41.85      9.02 o 
  -3  11  16       18.30       14.71      7.11 o 
  -2  11  16      599.43      605.97     20.41 o 
  -1  11  16        7.07        7.90      4.61 o 
   0  11  16       89.05       86.91     16.47 o 
   1  11  16        7.76        5.10      7.53 o 
   2  11  16      588.69      581.26     19.44 o 
   3  11  16       21.90       23.68      8.83 o 
   4  11  16       41.57       42.61     13.53 o 
  -3  12  16      186.93      181.54     14.22 o 
  -2  12  16       63.71       59.38     12.93 o 
  -1  12  16      161.23      146.26     12.09 o 
   0  12  16      375.70      395.22     19.02 o 
   1  12  16      158.58      167.88     16.10 o 
   2  12  16       64.02       67.20     13.60 o 
   3  12  16      183.67      176.06     13.96 o 
  -2  13  16       84.42       65.87     17.56 o 
  -1  13  16       70.54       48.11     13.41 o 
   0  13  16       94.37       73.63     21.00 o 
   1  13  16       71.26       56.09     10.47 o 
   2  13  16       82.46       64.17     15.23 o 
   1   0  17       79.95       71.46      9.96 o 
   2   0  17      942.42      979.55     24.88 o 
   3   0  17      676.06      622.70     17.83 o 
   4   0  17      893.48      878.99     25.34 o 
   5   0  17      275.18      259.19     11.10 o 
   6   0  17        8.88       -5.10      5.89 o 
   7   0  17        0.17        6.62      5.31 o 
  -7   1  17      137.49      126.23     35.69 o 
  -6   1  17       82.05       74.27     14.69 o 
  -5   1  17      176.14      163.55      9.31 o 
  -4   1  17      369.81      351.78     13.16 o 
  -3   1  17      284.34      266.41     14.55 o 
  -2   1  17      312.05      309.43     10.39 o 
  -1   1  17      160.45      183.43      6.87 o 
   0   1  17       87.57       79.81     10.75 o 
   1   1  17      163.93      177.22      4.79 o 
   2   1  17      327.62      316.41     10.02 o 
   3   1  17      289.46      268.63     10.83 o 
   4   1  17      363.05      352.56     11.24 o 
   5   1  17      174.85      207.31     26.23 o 
   6   1  17       78.82       73.04     19.19 o 
   7   1  17      131.72      125.35     26.05 o 
  -7   2  17       12.15       13.12      5.83 o 
  -6   2  17      107.28       80.45     19.06 o 
  -5   2  17      298.41      304.55     13.53 o 
  -4   2  17      186.72      199.37     10.89 o 
  -3   2  17        1.76        2.09      4.09 o 
  -2   2  17      174.31      186.34      9.22 o 
  -1   2  17     1912.65     1903.64     36.29 o 
   0   2  17       23.82       30.12      6.08 o 
   1   2  17     1873.71     1887.70     48.42 o 
   2   2  17      169.99      183.51      9.24 o 
   3   2  17        3.21        4.88      3.63 o 
   4   2  17      190.39      185.73      8.32 o 
   5   2  17      301.46      301.57     14.11 o 
   6   2  17      109.83       88.50     18.65 o 
   7   2  17       13.47       17.55      7.03 o 
  -6   3  17      380.92      357.75     15.11 o 
  -5   3  17      100.34       93.82     17.72 o 
  -4   3  17       37.02       30.92      8.08 o 
  -3   3  17      102.46       91.56     10.01 o 
  -2   3  17       34.50       31.22      7.94 o 
  -1   3  17       40.21       37.79      6.46 o 
   0   3  17     1341.31     1404.27     34.68 o 
   1   3  17       46.64       49.72     10.83 o 
   2   3  17       33.39       23.91      4.40 o 
   3   3  17      102.50      121.60      9.13 o 
   4   3  17       38.40       47.75      8.50 o 
   5   3  17       95.91       80.56     13.57 o 
   6   3  17      387.42      388.12     15.76 o 
  -6   4  17      167.24      149.07     35.78 o 
  -5   4  17      262.75      241.14     11.63 o 
  -4   4  17       85.10       90.86     16.03 o 
  -3   4  17      700.67      763.19     23.30 o 
  -2   4  17      580.17      562.29     18.93 o 
  -1   4  17       27.85       25.79      6.56 o 
   0   4  17      140.00      158.61      8.27 o 
   1   4  17       29.02       16.67      5.65 o 
   2   4  17      595.52      619.35     16.50 o 
   3   4  17      670.54      708.72     16.95 o 
   4   4  17       88.30       87.79     12.71 o 
   5   4  17      267.12      248.16     10.33 o 
   6   4  17      172.76      175.91      8.03 o 
  -6   5  17       51.29       42.99     17.07 o 
  -5   5  17      200.87      192.46     17.52 o 
  -4   5  17       69.94       55.37      9.94 o 
  -3   5  17      232.11      236.00     10.94 o 
  -2   5  17      135.66      121.96     24.67 o 
  -1   5  17      192.09      198.71      9.07 o 
   0   5  17      445.99      430.55     16.13 o 
   1   5  17      188.28      194.27     11.37 o 
   2   5  17      147.23      125.15     22.70 o 
   3   5  17      230.59      239.59     10.44 o 
   4   5  17       69.78       54.65      9.00 o 
   5   5  17      198.71      214.58     14.64 o 
   6   5  17       53.63       40.47      9.34 o 
  -6   6  17      220.14      240.45     13.37 o 
  -5   6  17       25.11       31.74      7.68 o 
  -4   6  17      295.97      312.28     15.62 o 
  -3   6  17       66.20       59.99     11.30 o 
  -2   6  17      400.53      414.10     19.90 o 
  -1   6  17     1209.19     1222.97     33.65 o 
   0   6  17     1810.60     1802.94     46.55 o 
   1   6  17     1178.12     1219.74     29.42 o 
   2   6  17      425.40      432.14     13.75 o 
   3   6  17       67.12       62.59     11.03 o 
   4   6  17      295.88      327.92     11.31 o 
   5   6  17       23.71       25.70      6.31 o 
   6   6  17      218.55      244.99     11.00 o 
  -5   7  17       37.06       30.37      7.42 o 
  -4   7  17       15.65       12.85      4.11 o 
  -3   7  17      125.82      106.29     19.31 o 
  -2   7  17       67.85       68.03     13.41 o 
  -1   7  17      487.26      475.49     17.03 o 
   0   7  17       41.14       40.58     11.26 o 
   1   7  17      493.85      521.92     19.82 o 
   2   7  17       64.78       50.08     11.15 o 
   3   7  17      123.70      114.88      7.14 o 
   4   7  17       15.97       12.32      5.95 o 
   5   7  17       36.04       32.76      7.13 o 
  -5   8  17      320.92      320.64     16.05 o 
  -4   8  17      536.67      584.89     17.55 o 
  -3   8  17      161.52      156.91     25.31 o 
  -2   8  17      177.88      152.41     14.29 o 
  -1   8  17      422.22      427.02     14.76 o 
   0   8  17      351.15      363.33     19.19 o 
   1   8  17      424.29      384.52     17.28 o 
   2   8  17      182.65      182.86     12.14 o 
   3   8  17      157.04      145.47      9.36 o 
   4   8  17      546.39      589.30     19.30 o 
   5   8  17      326.66      313.82     15.35 o 
  -5   9  17      172.56      194.91     17.99 o 
  -4   9  17      118.62       92.77     22.53 o 
  -3   9  17       23.34       17.67      6.99 o 
  -2   9  17       72.28       63.53     11.82 o 
  -1   9  17      306.43      303.38     12.13 o 
   0   9  17        7.81       10.46      5.15 o 
   1   9  17      307.29      299.27     17.11 o 
   2   9  17       71.33       64.63     16.29 o 
   3   9  17       20.66       22.72      9.91 o 
   4   9  17      113.72       84.22     15.97 o 
   5   9  17      177.54      162.65     12.25 o 
  -4  10  17       98.12       93.80     18.45 o 
  -3  10  17      358.56      372.46     12.39 o 
  -2  10  17      213.20      216.99     11.32 o 
  -1  10  17       11.79       15.58      6.77 o 
   0  10  17      646.88      617.36     20.35 o 
   1  10  17       11.36        6.43      6.02 o 
   2  10  17      216.47      227.48     20.26 o 
   3  10  17      359.63      376.72     16.52 o 
   4  10  17       92.57       67.56     20.33 o 
  -3  11  17        6.54        5.34      3.71 o 
  -2  11  17      176.81      166.15     10.62 o 
  -1  11  17      283.69      282.44     16.75 o 
   0  11  17        1.91        1.42      4.42 o 
   1  11  17      285.25      275.53     12.48 o 
   2  11  17      173.80      153.74     19.23 o 
   3  11  17        7.12        4.10     10.31 o 
  -2  12  17      208.04      211.26     15.28 o 
  -1  12  17      186.14      188.37     20.94 o 
   0  12  17        0.65        1.24      6.08 o 
   1  12  17      189.70      182.68     19.08 o 
   2  12  17      202.05      223.99     16.88 o 
   0   0  18      225.71      278.74     24.26 o 
   1   0  18       13.01       13.72      3.41 o 
   2   0  18      384.39      348.56     10.88 o 
   3   0  18      171.14      220.20     10.46 o 
   4   0  18       15.80       11.98      4.65 o 
   5   0  18      913.22      974.15     28.30 o 
   6   0  18      273.23      303.46     18.17 o 
  -6   1  18      400.04      406.56     22.62 o 
  -5   1  18        9.93        9.03      5.76 o 
  -4   1  18      266.42      295.97     16.88 o 
  -3   1  18      210.83      203.36     12.55 o 
  -2   1  18      238.91      235.09      8.58 o 
  -1   1  18        7.84       10.27      3.04 o 
   0   1  18       66.84       55.99     10.98 o 
   1   1  18        7.73        9.43      4.26 o 
   2   1  18      246.56      229.30      7.89 o 
   3   1  18      213.76      224.68      9.22 o 
   4   1  18      268.78      311.99     19.31 o 
   5   1  18       10.14       10.14      3.85 o 
   6   1  18      408.64      452.59     25.02 o 
  -6   2  18      226.98      236.95     18.93 o 
  -5   2  18      345.64      364.11     13.86 o 
  -4   2  18      463.21      427.36     16.10 o 
  -3   2  18       70.44       68.25     14.05 o 
  -2   2  18      337.69      397.94     22.09 o 
  -1   2  18      219.95      209.40      7.47 o 
   0   2  18       34.13       35.37      5.59 o 
   1   2  18      225.12      200.12     10.49 o 
   2   2  18      335.00      336.21     14.90 o 
   3   2  18       68.40       68.86     11.50 o 
   4   2  18      461.04      415.41     14.15 o 
   5   2  18      335.58      359.61     16.84 o 
   6   2  18      224.95      239.41     15.46 o 
  -6   3  18      104.94       96.16     24.73 o 
  -5   3  18      186.57      197.39     17.80 o 
  -4   3  18      724.04      726.87     23.98 o 
  -3   3  18       38.79       39.18      8.49 o 
  -2   3  18       55.33       47.74      9.31 o 
  -1   3  18      232.03      227.71     10.15 o 
   0   3  18       58.49       61.30     11.76 o 
   1   3  18      225.68      223.56      8.68 o 
   2   3  18       54.90       46.85      9.54 o 
   3   3  18       40.52       39.48      7.39 o 
   4   3  18      734.65      799.27     25.01 o 
   5   3  18      186.40      198.23     10.68 o 
   6   3  18       99.72       87.21     20.03 o 
  -6   4  18        7.69       11.38      6.36 o 
  -5   4  18      121.08      118.06     31.58 o 
  -4   4  18      107.80       85.39     16.94 o 
  -3   4  18      122.80      111.62     10.72 o 
  -2   4  18      521.05      511.62     16.93 o 
  -1   4  18     1229.00     1283.86     34.86 o 
   0   4  18      284.34      275.28     21.24 o 
   1   4  18     1213.63     1231.56     29.59 o 
   2   4  18      515.83      509.47     15.79 o 
   3   4  18      126.85      108.17     22.77 o 
   4   4  18      110.25       92.55     16.14 o 
   5   4  18      125.08      136.70     14.73 o 
   6   4  18        8.70        7.34      2.78 o 
  -6   5  18      220.06      218.36     17.11 o 
  -5   5  18      193.48      182.58     14.62 o 
  -4   5  18       45.71       39.00      8.80 o 
  -3   5  18       72.72       57.01     13.42 o 
  -2   5  18       47.97       37.89      7.49 o 
  -1   5  18      270.21      274.56     11.41 o 
   0   5  18      527.65      513.89     27.46 o 
   1   5  18      280.87      267.76      9.90 o 
   2   5  18       51.53       44.99      9.03 o 
   3   5  18       69.87       56.67     12.70 o 
   4   5  18       44.76       41.77      9.67 o 
   5   5  18      196.86      222.45     26.30 o 
   6   5  18      214.97      225.23     23.26 o 
  -5   6  18      186.45      172.42     19.68 o 
  -4   6  18      142.84      125.42     12.63 o 
  -3   6  18      624.07      599.22     21.05 o 
  -2   6  18      256.55      248.75     14.91 o 
  -1   6  18       37.81       35.17      7.17 o 
   0   6  18      100.77      114.44      9.48 o 
   1   6  18       39.13       31.04      8.61 o 
   2   6  18      251.62      256.45     13.60 o 
   3   6  18      631.26      657.55     19.94 o 
   4   6  18      139.08      115.78     22.00 o 
   5   6  18      186.11      154.92     12.96 o 
  -5   7  18       92.09       88.80     23.07 o 
  -4   7  18       59.85       55.09     14.26 o 
  -3   7  18      723.77      689.72     27.77 o 
  -2   7  18       39.48       31.73      8.79 o 
  -1   7  18      220.26      222.66     14.31 o 
   0   7  18       27.38       29.70      8.36 o 
   1   7  18      205.10      166.64     11.18 o 
   2   7  18       36.34       19.86      6.63 o 
   3   7  18      720.14      722.71     19.82 o 
   4   7  18       58.66       56.13     10.22 o 
   5   7  18       91.94       76.39     17.86 o 
  -4   8  18      298.08      285.31     16.01 o 
  -3   8  18      444.15      477.87     20.72 o 
  -2   8  18        2.66        6.48      3.79 o 
  -1   8  18      512.00      519.66     19.94 o 
   0   8  18      639.18      628.71     23.12 o 
   1   8  18      509.04      507.21     17.93 o 
   2   8  18        2.98        4.50      7.04 o 
   3   8  18      455.21      470.97     19.40 o 
   4   8  18      296.48      291.50     14.28 o 
  -4   9  18       73.25       48.11     13.38 o 
  -3   9  18       22.55       23.68      6.15 o 
  -2   9  18      497.96      524.54     17.00 o 
  -1   9  18      163.68      166.70     15.91 o 
   0   9  18      338.53      325.73     14.48 o 
   1   9  18      165.31      159.57     33.05 o 
   2   9  18      500.63      493.42     22.78 o 
   3   9  18       24.55       19.73      7.17 o 
   4   9  18       72.23       54.86     15.33 o 
  -3  10  18       52.47       46.68     10.31 o 
  -2  10  18      649.34      624.63     16.99 o 
  -1  10  18       49.55       40.59      9.58 o 
   0  10  18      111.03       85.87     21.45 o 
   1  10  18       46.92       31.91     10.82 o 
   2  10  18      633.50      634.39     22.21 o 
   3  10  18       52.59       32.26     14.80 o 
  -2  11  18      100.54       78.68     16.08 o 
  -1  11  18      213.33      187.50     15.36 o 
   0  11  18        2.71        7.56      5.43 o 
   1  11  18      204.84      185.22     13.95 o 
   2  11  18      102.03       72.09     20.33 o 
   1   0  19      685.32      700.57     25.81 o 
   2   0  19       47.83       34.74      8.88 o 
   3   0  19       99.49      107.61     17.92 o 
   4   0  19       68.08       69.23     16.85 o 
   5   0  19     1114.06     1144.77     21.18 o 
   6   0  19      113.48       94.38     28.39 o 
  -6   1  19       10.62        8.33      6.30 o 
  -5   1  19       40.41       38.29      8.95 o 
  -4   1  19      103.67       96.34     18.38 o 
  -3   1  19      470.56      489.13     17.45 o 
  -2   1  19      120.38      126.62      7.75 o 
  -1   1  19      122.17      127.89     11.33 o 
   0   1  19      204.65      192.17      9.99 o 
   1   1  19      122.98      142.55     10.04 o 
   2   1  19      123.86      135.09     12.64 o 
   3   1  19      472.25      505.35     21.43 o 
   4   1  19      100.93      100.84      9.72 o 
   5   1  19       39.93       38.50      9.66 o 
   6   1  19       11.19       11.54      5.48 o 
  -6   2  19       71.59       52.58     23.43 o 
  -5   2  19       44.17       37.26      9.77 o 
  -4   2  19      144.99      163.54     25.47 o 
  -3   2  19      147.39      167.67      9.57 o 
  -2   2  19       69.10       65.81     13.17 o 
  -1   2  19      158.92      136.92     15.46 o 
   0   2  19      404.61      444.75     14.91 o 
   1   2  19      152.67      168.61     12.55 o 
   2   2  19       69.42       74.38     12.99 o 
   3   2  19      149.07      141.64     12.97 o 
   4   2  19      144.31      122.60     19.53 o 
   5   2  19       39.98       34.83      9.85 o 
   6   2  19       73.33       66.38     16.31 o 
  -5   3  19      332.52      343.56     17.91 o 
  -4   3  19       11.25       12.47      6.47 o 
  -3   3  19      168.47      177.10     11.26 o 
  -2   3  19       10.74       11.35      3.53 o 
  -1   3  19      748.54      765.92     24.93 o 
   0   3  19      104.88      109.65     13.79 o 
   1   3  19      765.88      833.97     24.60 o 
   2   3  19       11.89       12.35      5.82 o 
   3   3  19      167.49      172.65      8.23 o 
   4   3  19       10.87       14.48      5.42 o 
   5   3  19      333.42      331.60     14.80 o 
  -5   4  19      253.81      279.22     20.18 o 
  -4   4  19       27.92       16.25      5.71 o 
  -3   4  19       96.06       97.32     20.79 o 
  -2   4  19      917.70      965.91     30.15 o 
  -1   4  19      106.85      106.07     22.36 o 
   0   4  19      338.24      315.55     15.23 o 
   1   4  19      106.07      108.06     16.34 o 
   2   4  19      938.80      993.34     20.82 o 
   3   4  19      101.20      110.81     16.41 o 
   4   4  19       29.01       28.27      8.48 o 
   5   4  19      251.08      267.79     16.58 o 
  -5   5  19       90.33       76.41     20.54 o 
  -4   5  19      416.00      468.82     16.15 o 
  -3   5  19      454.85      483.95     21.70 o 
  -2   5  19      335.15      376.63     26.29 o 
  -1   5  19      102.25      101.58     19.64 o 
   0   5  19       32.02       29.08      8.11 o 
   1   5  19      102.33      104.91      8.24 o 
   2   5  19      329.40      339.01     22.47 o 
   3   5  19      454.46      471.94     16.31 o 
   4   5  19      425.65      450.14     15.08 o 
   5   5  19       87.00       71.47     14.59 o 
  -5   6  19       64.61       46.61     14.24 o 
  -4   6  19      196.79      224.05     13.86 o 
  -3   6  19      180.39      163.09     16.75 o 
  -2   6  19      131.71      131.46     12.32 o 
  -1   6  19      313.02      342.76     15.18 o 
   0   6  19      786.30      836.19     27.76 o 
   1   6  19      315.63      333.06     15.13 o 
   2   6  19      141.47      125.83     10.41 o 
   3   6  19      175.05      177.40     17.02 o 
   4   6  19      196.43      195.14     14.08 o 
   5   6  19       65.94       52.68     12.55 o 
  -4   7  19      254.30      297.03     17.62 o 
  -3   7  19       31.03       40.43      7.91 o 
  -2   7  19      252.79      254.20     14.81 o 
  -1   7  19      168.78      170.20     13.39 o 
   0   7  19       38.12       36.11     12.05 o 
   1   7  19      171.78      168.36     12.94 o 
   2   7  19      245.64      261.56     15.03 o 
   3   7  19       28.83       29.90     11.11 o 
   4   7  19      253.31      265.76     25.04 o 
  -4   8  19        5.68        6.18      7.19 o 
  -3   8  19      173.84      191.77     15.49 o 
  -2   8  19      220.96      212.94     17.13 o 
  -1   8  19      167.70      179.34     17.52 o 
   0   8  19       90.38       81.98     21.04 o 
   1   8  19      165.27      163.91     14.23 o 
   2   8  19      227.97      241.10     13.28 o 
   3   8  19      174.70      177.51     20.63 o 
   4   8  19        6.82       10.85      6.76 o 
  -3   9  19      156.65      151.04     12.10 o 
  -2   9  19      149.24      142.74     16.79 o 
  -1   9  19      116.16       93.44     24.07 o 
   0   9  19      157.08      192.87     23.27 o 
   1   9  19      113.33       93.52     28.34 o 
   2   9  19      151.14      139.64     12.36 o 
   3   9  19      168.37      164.51     20.80 o 
  -2  10  19       24.13       20.23      5.74 o 
  -1  10  19      269.85      276.56     14.00 o 
   0  10  19        9.44       10.73      6.40 o 
   1  10  19      274.61      302.21     19.20 o 
   2  10  19       25.78       19.30      7.44 o 
   0   0  20      970.77      975.65     52.15 o 
   1   0  20      503.03      491.05     18.37 o 
   2   0  20        0.32        4.79      4.64 o 
   3   0  20        0.02        2.74      7.92 o 
   4   0  20      113.34      111.22     30.80 o 
   5   0  20      301.00      307.80     29.16 o 
  -5   1  20      165.90      183.45     13.37 o 
  -4   1  20      137.37      135.00      9.50 o 
  -3   1  20       98.66       82.11     22.72 o 
  -2   1  20      163.54      173.09     19.56 o 
  -1   1  20       62.80       60.23     13.66 o 
   0   1  20       70.55       75.46     15.11 o 
   1   1  20       64.26       58.05     14.45 o 
   2   1  20      162.15      158.78     11.84 o 
   3   1  20       99.22       81.04     17.11 o 
   4   1  20      142.26      114.14     29.97 o 
   5   1  20      168.86      190.77     14.84 o 
  -5   2  20      138.85      151.50     26.74 o 
  -4   2  20      177.21      191.06     20.42 o 
  -3   2  20      207.34      218.02     13.70 o 
  -2   2  20       53.30       43.26     11.09 o 
  -1   2  20      477.66      461.36     26.87 o 
   0   2  20       34.56       20.98      8.53 o 
   1   2  20      469.27      477.99     17.45 o 
   2   2  20       50.00       45.50     10.28 o 
   3   2  20      215.50      237.71     26.09 o 
   4   2  20      181.36      189.17     12.50 o 
   5   2  20      134.36      125.03     27.68 o 
  -5   3  20      155.07      167.19     16.27 o 
  -4   3  20      449.68      443.68     14.72 o 
  -3   3  20      170.26      201.04     23.79 o 
  -2   3  20      207.39      234.53     18.16 o 
  -1   3  20      285.50      311.98     19.76 o 
   0   3  20      297.15      286.45     15.62 o 
   1   3  20      278.47      314.16     13.25 o 
   2   3  20      211.67      225.37     12.44 o 
   3   3  20      172.24      187.25     12.41 o 
   4   3  20      444.19      463.14     18.10 o 
   5   3  20      150.07      158.90     14.46 o 
  -5   4  20        2.24        4.80      4.75 o 
  -4   4  20        3.26        3.40      6.44 o 
  -3   4  20      269.81      262.23     13.15 o 
  -2   4  20      488.49      479.92     18.59 o 
  -1   4  20       33.63       24.65      7.48 o 
   0   4  20        0.01        0.14      7.02 o 
   1   4  20       31.02       20.25      7.50 o 
   2   4  20      486.77      472.26     18.27 o 
   3   4  20      267.70      275.06     12.46 o 
   4   4  20        3.07        9.92      4.73 o 
   5   4  20        2.50        7.21      4.43 o 
  -4   5  20      401.14      444.01     20.67 o 
  -3   5  20       43.50       40.38     10.12 o 
  -2   5  20       40.47       40.57     12.39 o 
  -1   5  20      218.60      219.91      9.71 o 
   0   5  20      550.50      519.06     21.19 o 
   1   5  20      214.54      210.74     16.77 o 
   2   5  20       38.54       39.17     13.33 o 
   3   5  20       42.33       38.85     12.05 o 
   4   5  20      402.54      431.41     22.91 o 
  -4   6  20      526.01      568.15     25.68 o 
  -3   6  20      183.00      193.44     17.91 o 
  -2   6  20       30.21       22.18      7.63 o 
  -1   6  20      114.40      108.82     14.35 o 
   0   6  20       34.82       29.55      8.49 o 
   1   6  20      112.38      117.71     22.57 o 
   2   6  20       31.94       25.69     11.88 o 
   3   6  20      186.01      202.93     14.76 o 
   4   6  20      524.15      549.66     21.78 o 
  -3   7  20      261.42      242.68     18.72 o 
  -2   7  20      937.61     1017.48     30.53 o 
  -1   7  20        8.36        4.20      3.97 o 
   0   7  20       68.71       62.07     14.19 o 
   1   7  20        7.56       11.31      8.38 o 
   2   7  20      943.97      937.50     32.03 o 
   3   7  20      258.91      236.25     20.15 o 
  -3   8  20       12.77        6.70      7.04 o 
  -2   8  20        1.87        4.72      5.23 o 
  -1   8  20       15.34       14.26      6.42 o 
   0   8  20      313.95      310.84     17.58 o 
   1   8  20       16.38       13.68      6.54 o 
   2   8  20        1.83        3.26      6.76 o 
   3   8  20       11.35       13.22      7.81 o 
  -2   9  20       39.39       33.86      8.60 o 
  -1   9  20      208.27      241.44     29.44 o 
   0   9  20      593.61      592.70     26.98 o 
   1   9  20      203.84      220.32     21.35 o 
   2   9  20       42.38       28.20     12.23 o 
   1   0  21       37.23       32.60      9.78 o 
   2   0  21        0.01        7.67      5.76 o 
   3   0  21        1.18        6.20      5.20 o 
   4   0  21      427.41      408.63     28.91 o 
  -4   1  21       62.79       40.82     12.62 o 
  -3   1  21       11.51       15.33      7.64 o 
  -2   1  21      966.13     1056.20     39.34 o 
  -1   1  21      127.83      126.32     27.63 o 
   0   1  21       85.41       66.68     15.82 o 
   1   1  21      121.53      120.99      8.05 o 
   2   1  21      971.00     1034.91     36.86 o 
   3   1  21       11.67        2.93      6.11 o 
   4   1  21       67.92       56.86     13.40 o 
  -4   2  21       47.76       36.82     11.94 o 
  -3   2  21       26.04       19.39      9.41 o 
  -2   2  21      181.45      184.99     15.45 o 
  -1   2  21      237.28      238.22     14.58 o 
   0   2  21       45.90       39.82     11.12 o 
   1   2  21      237.03      231.07     28.44 o 
   2   2  21      180.68      218.44     22.92 o 
   3   2  21       26.33       26.79      8.01 o 
   4   2  21       47.46       47.07     13.06 o 
  -4   3  21      134.13      112.04     33.64 o 
  -3   3  21        4.47        4.69      5.01 o 
  -2   3  21        8.81        2.53      6.63 o 
  -1   3  21       29.00       26.33      9.20 o 
   0   3  21     1468.55     1609.10     48.30 o 
   1   3  21       28.66       20.27      8.61 o 
   2   3  21        9.57        9.29      4.45 o 
   3   3  21        3.39        1.06      5.32 o 
   4   3  21      132.25      109.88     29.30 o 
  -4   4  21       62.36       43.70     12.57 o 
  -3   4  21      434.57      478.81     27.02 o 
  -2   4  21      185.27      160.79     27.71 o 
  -1   4  21       45.66       53.54     13.05 o 
   0   4  21        3.11        5.89      5.56 o 
   1   4  21       48.20       37.39     10.74 o 
   2   4  21      187.48      184.03     18.93 o 
   3   4  21      438.58      444.38     26.30 o 
   4   4  21       59.13       46.92     12.22 o 
  -3   5  21      235.12      235.61     14.48 o 
  -2   5  21      311.33      328.15     14.85 o 
  -1   5  21      110.35      122.79     33.61 o 
   0   5  21      148.45      139.26     30.52 o 
   1   5  21      112.14      104.70     27.02 o 
   2   5  21      314.25      348.81     16.35 o 
   3   5  21      236.32      267.04     27.01 o 
  -3   6  21       61.29       48.15      9.55 o 
  -2   6  21      126.08      129.29     11.88 o 
  -1   6  21      568.09      578.16     21.25 o 
   0   6  21       13.31       10.58      8.77 o 
   1   6  21      562.72      609.89     35.30 o 
   2   6  21      130.74      119.63     34.94 o 
   3   6  21       64.29       42.18     17.35 o 
  -2   7  21       32.01       21.36      7.64 o 
  -1   7  21      814.03      864.72     38.42 o 
   0   7  21       21.41       16.13      8.02 o 
   1   7  21      814.39      966.14     52.95 o 
   2   7  21       32.37       18.79      7.55 o 
  -1   8  21      443.55      467.42     25.31 o 
   0   8  21      129.61       96.41     31.16 o 
   1   8  21      454.76      466.78     23.42 o 
   0   0  22      297.48      271.18     25.35 o 
   1   0  22      506.44      464.47     19.86 o 
   2   0  22        5.40        9.61      5.75 o 
   3   0  22       69.74       50.98     18.36 o 
  -3   1  22      216.83      225.99     15.24 o 
  -2   1  22      313.04      322.71     17.26 o 
  -1   1  22      106.23       87.04     16.12 o 
   0   1  22       24.47       27.10     10.00 o 
   1   1  22      105.67       79.96     23.30 o 
   2   1  22      322.40      349.60     18.29 o 
   3   1  22      217.79      232.39     31.00 o 
  -3   2  22      139.82      113.10     31.31 o 
  -2   2  22        7.70       10.78      4.31 o 
  -1   2  22      315.63      313.06     14.95 o 
   0   2  22       52.36       50.97     10.62 o 
   1   2  22      319.87      320.77     20.57 o 
   2   2  22        7.11       17.69      8.04 o 
   3   2  22      133.24      121.20     31.23 o 
  -3   3  22      482.63      497.07     23.46 o 
  -2   3  22       92.57       70.23     20.45 o 
  -1   3  22      383.05      412.60     20.07 o 
   0   3  22       28.86       19.93      5.64 o 
   1   3  22      387.73      391.52     16.78 o 
   2   3  22       94.98       55.44     31.12 o 
   3   3  22      476.07      521.38     33.40 o 
  -3   4  22      160.83      163.76     26.93 o 
  -2   4  22      195.55      183.46     30.15 o 
  -1   4  22      477.60      525.18     33.31 o 
   0   4  22       41.96       50.79     14.92 o 
   1   4  22      468.94      455.54     25.01 o 
   2   4  22      188.17      189.47     13.84 o 
   3   4  22      163.47      133.86     49.54 o 
  -2   5  22       38.58       36.31     11.94 o 
  -1   5  22       20.25       17.57      9.30 o 
   0   5  22      946.84      952.80     57.50 o 
   1   5  22       23.31       19.17      7.48 o 
   2   5  22       41.79       26.37      7.34 o 
  -1   6  22      148.38      122.80     29.60 o 
   0   6  22      210.83      199.17     34.87 o 
   1   6  22      149.79      119.49     41.43 o 
   1   0  23      426.14      438.89     29.98 o 
   2   0  23       58.74       34.97     14.63 o 
  -2   1  23      462.94      467.41     21.86 o 
  -1   1  23       28.37       20.18     15.09 o 
   0   1  23       71.41       62.14     19.93 o 
   1   1  23       29.58       33.65     12.30 o 
   2   1  23      467.49      587.24     35.06 o 
  -2   2  23       95.43       66.02     33.70 o 
  -1   2  23      229.97      245.60     37.78 o 
   0   2  23      539.22      565.22     29.84 o 
   1   2  23      232.62      240.11     19.86 o 
   2   2  23       93.36       72.78     32.82 o 
  -1   3  23      339.36      376.39     19.48 o 
   0   3  23       11.39       11.03      5.95 o 
   1   3  23      343.67      322.06     25.79 o 
  -1   4  23       88.04       60.87     15.74 o 
   0   4  23      226.57      222.40     42.03 o 
   1   4  23       90.97       59.33     18.73 o 
                                                 
